# Supplementary material for: Read Length and Repeat Resolution: Exploring Prokaryote Genomes Using Next-Generation Sequencing Technologies
Source: PLoS One. 2010 Jul 12;5(7):e11518. doi: 10.1371/journal.pone.0011518 (PMC2902515; doi:10.1371/journal.pone.0011518)
Supplement: Table S1 — Read length and gap benchmarks for 818 bacterial genomes. To produce the benchmark data in the left-most portion of the table, the algorithm was used to predict the number of repeat-induced gaps at six specified read lengths. The benchmarks on the right were produced by first specifying the maximum number of gaps an assembly could contain, for example, 96, then the algorithm was used to search for the shortest read that was predicted to produce an assembly that met this criterion. (0.29 MB XLS) [file pone.0011518.s003.xls]

## Sheet: Final
Supplementary Table 1: Read length and gap benchmarks for 818 bacterial genomes. To produce the benchmark data in the left-most portion of the table, the algorithm was used to predict the number of repeat-induced gaps at six specified read lengths. The benchmarks on the right were produced by first specifying the maximum number of gaps an assembly could contain, for example 96, then the algorithm…
							36bp	75bp	125bp	250bp	500bp	1000bp		48	96	192	384	762
Organism	Accession	Project ID	Taxonomy ID	Super Kingdom	Group	Genome Length (bp)	Predicted gaps at specific read length							Length required for specified number of gaps
Acaryochloris marina MBIC11017	NC_009925.1	12997	329726	Bacteria	Cyanobacteria	6503724	1068.73	473.504	305.761	219.504	191.024	133.234		>1000	>1000	485	95	50
Acholeplasma laidlawii PG-8A	NC_010163.1	19259	441768	Bacteria	Firmicutes	1496992	50.1264	13	13	7	7	5		40	30	30	30	30
Acidiphilium cryptum JF-5	NC_009484.1	15753	349163	Bacteria	Alphaproteobacteria	3389227	334.103	138.431	85.2129	40.0952	25.004	18		230	110	55	35	30
Acidithiobacillus ferrooxidans ATCC 23270	NC_011761.1	53	243159	Bacteria	Gammaproteobacteria	2982397	642.962	213.789	110.064	58.1019	32.8335	23		310	150	85	50	35
Acidithiobacillus ferrooxidans ATCC 53993	NC_011206.1	16689	380394	Bacteria	Other Bacteria	2885038	1171.54	358.387	161.67	93.0367	65.8334	52.0017		>1000	230	115	70	50
Acidobacteria bacterium Ellin345	NC_008009.1	15771	204669	Bacteria	Acidobacteria	5650368	421.269	58.7271	22.0188	11.0037	9	9		80	65	55	40	30
Acidobacterium capsulatum ATCC 51196	NC_012483.1	28085	240015	Bacteria	Acidobacteria	4127356	495.073	125.717	64.4245	37.1496	22.0022	18.6703		180	100	60	40	30
Acidothermus cellulolyticus 11B	NC_008578.1	16097	351607	Bacteria	Actinobacteria	2443540	206.419	60.0878	30.0257	11.0037	3.24667	2		90	60	40	30	30
Acidovorax avenae subsp. citrulli AAC00-1	NC_008752.1	15708	397945	Bacteria	Betaproteobacteria	5352772	1236.32	458.93	250.845	162	112.05	78.3307		>1000	760	185	90	50
Acidovorax sp. JS42	NC_008782.1	15685	232721	Bacteria	Betaproteobacteria	4448856	943.343	283.28	203.044	151.606	122.002	115.251		>1000	>1000	140	60	40
Acinetobacter baumannii AB0057	NC_011586.1	21111	480119	Bacteria	Gammaproteobacteria	4050513	727.647	273.261	113.526	50.1447	40.0085	28.1344		370	145	90	60	35
Acinetobacter baumannii AB307-0294	NC_011595.1	30993	557600	Bacteria	Gammaproteobacteria	3760981	396.19	125.971	50.0944	27	18.5488	14		130	85	60	40	30
Acinetobacter baumannii ACICU	NC_010611.1	17827	405416	Bacteria	Gammaproteobacteria	3904116	417.979	144.371	54.4225	33.0409	26.1108	15		145	90	65	40	30
Acinetobacter baumannii ATCC 17978	NC_009085.1	17477	400667	Bacteria	Gammaproteobacteria	3976747	440.154	156.129	58.5205	30.0015	14.2761	7		145	90	65	40	30
Acinetobacter baumannii AYE	NC_010410.1	28921	509173	Bacteria	Gammaproteobacteria	3936291	533.148	210.463	116.402	77.674	55.093	47.3001		1000	165	80	50	30
Acinetobacter baumannii SDF	NC_010400.1	13001	509170	Bacteria	Gammaproteobacteria	3421954	657.351	535.246	446.998	404.025	360.956	312.614		>1000	>1000	>1000	325	30
Acinetobacter sp. ADP1	NC_005966.1	12352	62977	Bacteria	Gammaproteobacteria	3598621	354.44	156.643	68.9024	32.0005	21	14.0153		165	95	65	40	30
Actinobacillus pleuropneumoniae L20	NC_009053.1	18221	416269	Bacteria	Gammaproteobacteria	2274482	190.533	98.3336	62.2019	52.0123	40.0006	27.045		330	80	40	30	30
Actinobacillus pleuropneumoniae serovar 3 str. JL03	NC_010278.1	19135	434271	Bacteria	Gammaproteobacteria	2242062	198.929	112.037	61.0088	45.0989	35.5492	27.0183		200	85	40	30	30
Actinobacillus pleuropneumoniae serovar 7 str. AP76	NC_010939.1	29909	537457	Bacteria	Gammaproteobacteria	2331981	206.056	107.01	61.4534	46	35.6712	29.1827		215	85	40	30	30
Actinobacillus succinogenes 130Z	NC_009655.1	13370	339671	Bacteria	Gammaproteobacteria	2319663	173.587	84.0103	43.1014	22.2169	13.0167	10		115	55	35	30	30
Aeromonas hydrophila subsp. hydrophila ATCC 7966	NC_008570.1	16697	380703	Bacteria	Gammaproteobacteria	4744448	479.852	161.296	49.3966	32	20.1836	17.0821		145	95	70	45	30
Aeromonas salmonicida subsp. salmonicida A449	NC_009348.1	16723	382245	Bacteria	Gammaproteobacteria	4702402	575.173	271.947	154.037	115	92.0421	76.0003		>1000	445	95	55	30
Aeropyrum pernix K1	NC_000854.2	211	272557	Archaea	Crenarchaeota	1669696	147.417	41.0557	26.0001	5.13916	2	2		70	45	35	30	30
Akkermansia muciniphila ATCC BAA-835	NC_010655.1	20089	349741	Bacteria	Other Bacteria	2664102	242.384	80.1492	41.1848	19.0011	12	12		110	70	45	30	30
Alcanivorax borkumensis SK2	NC_008260.1	13005	393595	Bacteria	Gammaproteobacteria	3120143	128.383	51.0386	26.4039	17	12	7		80	45	30	30	30
Alkalilimnicola ehrlichii MLHE-1	NC_008340.1	15763	187272	Bacteria	Gammaproteobacteria	3275944	783.812	389.575	244.476	102.368	41.8419	15.0501		445	265	160	80	40
Alkaliphilus metalliredigens QYMF	NC_009633.1	13006	293826	Bacteria	Firmicutes	4929566	1343.39	462.352	246.474	151.454	98	81		>1000	545	180	85	55
Alkaliphilus oremlandii OhILAs	NC_009922.1	16083	350688	Bacteria	Firmicutes	3123558	362.886	161.586	89.0595	45.0354	26	22		240	115	65	35	30
Alteromonas macleodii 'Deep ecotype'	NC_011138.1	13374	314275	Bacteria	Gammaproteobacteria	4412282	430.798	204.908	116.358	80.0001	58.1566	36.0021		850	160	80	40	30
Anabaena variabilis ATCC 29413	NC_007413.1	10642	240292	Bacteria	Cyanobacteria	6365727	2226.15	605.75	222.68	88.0277	54.7519	42.002		920	210	140	100	70
Anaerocellum thermophilum DSM 6725	NC_012034.1	29407	521460	Bacteria	Firmicutes	2919718	1175.32	582.942	395.994	228.146	124.553	45.1788		955	610	305	130	50
Anaeromyxobacter dehalogenans 2CP-1	NC_011891.1	20095	455488	Bacteria	Deltaproteobacteria	5029329	1014.31	214.432	102.267	41.3919	26.2044	18		190	140	85	55	40
Anaeromyxobacter dehalogenans 2CP-C	NC_007760.1	12634	290397	Bacteria	Deltaproteobacteria	5013479	871.061	141.56	47.0876	14.3358	9.00823	4.00182		125	90	65	50	40
Anaeromyxobacter sp. Fw109-5	NC_009675.1	17729	404589	Bacteria	Deltaproteobacteria	5277990	930.345	338.774	200.528	103.06	47.9268	21.0083		500	275	135	70	40
Anaeromyxobacter sp. K	NC_011145.1	19743	447217	Bacteria	Deltaproteobacteria	5061632	978.43	211.744	127.842	46	20.0068	14		220	165	85	55	40
Anaplasma marginale str. Florida	NC_012026.1	16369	320483	Bacteria	Alphaproteobacteria	1202435	303.208	164.864	109.547	72.5691	41.4925	24.0092		425	160	60	30	30
Anaplasma marginale str. St. Maries	NC_004842.2	40	234826	Bacteria	Alphaproteobacteria	1197687	311.298	171.442	123.618	69.4647	37.0238	20.0627		390	160	70	30	30
Anaplasma phagocytophilum HZ	NC_007797.1	336	212042	Bacteria	Alphaproteobacteria	1471282	854.203	441.507	314.971	199.84	112.586	52.2254		>1000	575	280	100	45
Anoxybacillus flavithermus WK1	NC_011567.1	28245	491915	Bacteria	Firmicutes	2846746	878.485	390.705	219.791	115.24	63.1361	41.3296		780	340	140	80	40
Aquifex aeolicus VF5	NC_000918.1	215	224324	Bacteria	Aquificae	1551335	126.284	49.0724	34	14.0183	7.001	4		85	45	30	30	30
Archaeoglobus fulgidus DSM 4304	NC_000917.1	104	224325	Archaea	Euryarchaeota	2178400	449.846	124.942	77.4404	31.4433	15	9.08581		175	100	50	40	30
Arcobacter butzleri RM4018	NC_009850.1	16319	367737	Bacteria	Epsilonproteobacteria	2341251	269.75	126.083	59.0055	29.0121	22	11		155	85	50	30	30
Aromatoleum aromaticum EbN1	NC_006513.1	13242	76114	Bacteria	Betaproteobacteria	4296230	834.243	283.508	177.956	128	109.008	94		>1000	830	115	60	40
Arthrobacter aurescens TC1	NC_008711.1	12512	290340	Bacteria	Actinobacteria	4597686	436.609	217.579	114.44	54.3491	25.0008	19.3679		275	150	85	45	30
Arthrobacter chlorophenolicus A6	NC_011886.1	20011	452863	Bacteria	Actinobacteria	4395537	387.604	136.621	63.0001	21.001	14.0667	8.00011		155	95	60	40	30
Aster yellows witches'-broom phytoplasma AYWB	NC_007716.1	13478	322098	Bacteria	Firmicutes	706569	898.866	387.433	220.47	87.9753	29.1421	13.0006		370	240	140	80	45
Azoarcus sp. BH72	NC_008702.1	13217	62928	Bacteria	Betaproteobacteria	4376040	618.543	202.151	86.3289	38.0008	17.015	9.00203		205	120	80	50	35
Azorhizobium caulinodans ORS 571	NC_009937.1	19267	438753	Bacteria	Alphaproteobacteria	5369772	695.835	139.711	64.811	36.3372	18.0031	10.0001		165	100	65	50	35
Azotobacter vinelandii DJ	NC_012560.1	16	322710	Bacteria	Gammaproteobacteria	5365318	1889.38	850.707	497.835	230.508	125.068	79.1557		>1000	790	295	160	85
Bacillus amyloliquefaciens FZB42	NC_009725.1	13403	326423	Bacteria	Firmicutes	3918589	308.369	169.944	82.959	52.1782	33.8187	21		280	115	65	35	30
Bacillus anthracis str. A0248	NC_012659.1	33543	592021	Bacteria	Firmicutes	5227419	584.007	211.287	93.3128	42.0149	27.0009	16.0003		225	125	80	50	35
Bacillus anthracis str. Ames	NC_003997.3	309	198094	Bacteria	Firmicutes	5227293	581.995	210.287	92.3128	41.0149	26.0009	16.0003		215	120	80	50	35
Bacillus anthracis str. 'Ames Ancestor'	NC_007530.2	10784	261594	Bacteria	Firmicutes	5227419	584.007	211.287	93.3128	42.0149	27.0009	16.0003		225	125	80	50	35
Bacillus anthracis str. CDC 684	NC_012581.1	31329	568206	Bacteria	Firmicutes	5230115	602.065	222.306	100.36	49.0271	28.002	19.0003		255	135	80	50	35
Bacillus anthracis str. Sterne	NC_005945.1	10878	260799	Bacteria	Firmicutes	5228663	588.011	213.551	95.3145	42.0149	26.0064	15.0003		225	125	80	50	35
Bacillus cereus 03BB102	NC_012472.1	31307	572264	Bacteria	Firmicutes	5269628	830.174	294.117	137.088	50.3198	28.4494	23.0271		260	165	100	65	40
Bacillus cereus AH187	NC_011658.1	17715	405534	Bacteria	Firmicutes	5269030	831.262	347.462	171.619	85.1833	56.02	43.4554		810	220	120	70	40
Bacillus cereus AH820	NC_011773.1	17711	405535	Bacteria	Firmicutes	5302683	702.227	273.636	129.112	60.0414	39.4493	24.0017		330	165	90	60	35
Bacillus cereus ATCC 10987	NC_003909.8	74	222523	Bacteria	Firmicutes	5224283	868.939	350.435	157.247	60.6596	31.0225	26		310	175	110	75	40
Bacillus cereus ATCC 14579	NC_004722.1	384	226900	Bacteria	Firmicutes	5411809	936.082	297.331	150.935	68.0479	38.1595	27		395	180	100	65	45
Bacillus cereus B4264	NC_011725.1	17731	405532	Bacteria	Firmicutes	5419036	845.418	269.704	115.394	52.0294	31.0003	29		290	165	90	60	40
Bacillus cereus E33L	NC_006274.1	12468	288681	Bacteria	Firmicutes	5300915	599.015	216.213	103.23	44.0736	26.0059	18.0003		230	135	80	50	35
Bacillus cereus G9842	NC_011772.1	17733	405531	Bacteria	Firmicutes	5387334	863.88	288.812	140.297	59.8592	31.0408	26.0123		320	170	95	65	40
Bacillus cereus Q1	NC_011969.1	16220	361100	Bacteria	Firmicutes	5214195	749.428	298.011	161.072	70.8319	41.1032	28.9048		440	205	110	60	40
Bacillus cereus subsp. cytotoxis NVH 391-98	NC_009674.1	13624	315749	Bacteria	Firmicutes	4087024	745.377	335.926	162.233	81.6186	46.932	30.1864		495	215	115	65	40
Bacillus clausii KSM-K16	NC_006582.1	13291	66692	Bacteria	Firmicutes	4303871	513.563	232.646	111.566	48.0205	29.2019	20		275	135	85	45	30
Bacillus halodurans C-125	NC_002570.2	235	272558	Bacteria	Firmicutes	4202352	575.036	285.266	175.723	123.002	107.091	86.1026		>1000	750	110	50	30
Bacillus licheniformis ATCC 14580	NC_006270.3	12388	279010	Bacteria	Firmicutes	4222597	205.766	116.833	48.8353	29.7506	26	21		130	85	40	30	30
Bacillus licheniformis ATCC 14580	NC_006322.1	13082	279010	Bacteria	Firmicutes	4222645	205.766	116.833	48.8353	29.7506	26	21		130	85	40	30	30
Bacillus pumilus SAFR-032	NC_009848.1	20391	315750	Bacteria	Firmicutes	3704465	321.393	178.314	98.005	40.0423	32.0382	24.8997		225	130	70	30	30
Bacillus subtilis subsp. subtilis str. 168	NC_000964.2	76	224308	Bacteria	Firmicutes	4214630	360.665	168.817	90.2836	40.2025	24.1108	13.0111		220	115	70	35	30
Bacillus thuringiensis serovar konkukian str. 97-27	NC_005957.1	10877	281309	Bacteria	Firmicutes	5237682	750.245	301.452	138.424	69.1576	44.0139	36.0834		455	175	95	65	40
Bacillus thuringiensis str. Al Hakam	NC_008600.1	18255	412694	Bacteria	Firmicutes	5257091	750.526	278.811	130.41	58.359	37.3368	27		310	165	95	60	40
Bacillus weihenstephanensis KBAB4	NC_010184.1	13623	315730	Bacteria	Firmicutes	5262775	809.318	305.461	139.665	61.031	21.0012	16.0004		305	170	100	65	40
Bacteroides fragilis NCTC 9343	NC_003228.3	46	272559	Bacteria	Bacteroidetes/Chlorobi	5205140	643.164	181.932	54.106	19.018	11.0003	7		140	95	75	55	35
Bacteroides fragilis YCH46	NC_006347.1	13067	295405	Bacteria	Bacteroidetes/Chlorobi	5277274	708.179	272.85	130.478	43.7586	25	18.4493		240	160	100	60	35
Bacteroides thetaiotaomicron VPI-5482	NC_004663.1	399	226186	Bacteria	Bacteroidetes/Chlorobi	6260361	978.001	323.851	127.97	67.1811	52	43.4698		675	165	100	70	45
Bacteroides vulgatus ATCC 8482	NC_009614.1	13378	435590	Bacteria	Bacteroidetes/Chlorobi	5163189	1026.15	484.114	266.05	135.602	95.6033	65.1012		>1000	500	180	90	50
Bartonella bacilliformis KC583	NC_008783.1	16249	360095	Bacteria	Alphaproteobacteria	1445021	278.498	88.4556	42.6141	20.1092	12	9		115	75	50	30	30
Bartonella henselae str. Houston-1	NC_005956.1	196	283166	Bacteria	Alphaproteobacteria	1931047	668.145	355.239	243.607	141.037	71.0405	26.043		755	380	170	70	35
Bartonella quintana str. Toulouse	NC_005955.1	44	283165	Bacteria	Alphaproteobacteria	1581384	174.454	92.2736	70.0268	43.0274	27.0001	8.09072		215	70	35	30	30
Bartonella tribocorum CIP 105476	NC_010161.1	28109	382640	Bacteria	Alphaproteobacteria	2619061	2212.72	971.929	574.535	283.041	134.97	67.7649		>1000	685	375	185	100
Baumannia cicadellinicola str. Hc (Homalodisca coagulata)	NC_007984.1	12513	374463	Bacteria	Gammaproteobacteria	686194	6	4	4	2.01832	2	2		30	30	30	30	30
Bdellovibrio bacteriovorus HD100	NC_005363.1	9637	264462	Bacteria	Deltaproteobacteria	3782950	93.6208	17.3099	11	3.00003	2	2		45	40	30	30	30
Beijerinckia indica subsp. indica ATCC 9039	NC_010581.1	20841	395963	Bacteria	Alphaproteobacteria	4170153	485.784	204.315	73.3777	34.8352	27	16.0083		185	115	80	45	30
Beutenbergia cavernae DSM 12333	NC_012669.1	20827	471853	Bacteria	Actinobacteria	4669183	459.916	100.256	41.4154	10.0003	4.00149	2		120	80	55	40	30
Bifidobacterium adolescentis ATCC 15703	NC_008618.1	16321	367928	Bacteria	Actinobacteria	2089645	217.158	58.3478	29.0119	17.0011	12	9.00001		80	55	40	30	30
Bifidobacterium animalis subsp. lactis AD011	NC_011835.1	19423	442563	Bacteria	Actinobacteria	1933695	149.53	56.3338	44	30.1873	15.3712	11.7008		90	50	35	30	30
Bifidobacterium longum DJO10A	NC_010816.1	18773	205913	Bacteria	Actinobacteria	2375792	269.919	111.292	65.0026	45.0051	29	23.2476		230	80	45	35	30
Bifidobacterium longum NCC2705	NC_004307.2	328	206672	Bacteria	Actinobacteria	2256640	231.237	77.546	48.0017	36.0184	24.0007	19		130	65	40	30	30
Bifidobacterium longum subsp. infantis ATCC 15697	NC_011593.1	17189	391904	Bacteria	Actinobacteria	2832748	548.724	193.246	107.303	50.1366	35.0018	24		270	140	80	45	35
Bordetella avium 197N	NC_010645.1	27	360910	Bacteria	Betaproteobacteria	3732255	349.732	181.079	79.9403	45	21.0001	15		205	110	70	35	30
Bordetella bronchiseptica RB50	NC_002927.3	24	257310	Bacteria	Betaproteobacteria	5339179	889.343	254.826	144.317	82.5071	37.0435	15.043		405	185	95	55	40
Bordetella parapertussis 12822	NC_002928.3	25	257311	Bacteria	Betaproteobacteria	4773551	564.477	128.044	78.9057	56.0015	52.8187	48		>1000	95	60	45	35
Bordetella pertussis Tohama I	NC_002929.2	26	257313	Bacteria	Betaproteobacteria	4086189	546.202	315.129	290.041	277.214	255.72	232.002		>1000	>1000	>1000	50	35
Bordetella petrii DSM 12804	NC_010170.1	28135	340100	Bacteria	Betaproteobacteria	5287950	1477.78	410.17	207.028	121.42	85.0009	67.01		>1000	425	135	80	50
Borrelia afzelii PKo	NC_008277.1	17057	390236	Bacteria	Spirochaetes	905394	41.3235	15.1403	10	6	4.00823	4		35	30	30	30	30
Borrelia burgdorferi B31	NC_001318.1	3	224326	Bacteria	Spirochaetes	910724	17.0622	12.0184	10	6	5	5		30	30	30	30	30
Borrelia burgdorferi ZS7	NC_011728.1	19839	445985	Bacteria	Spirochaetes	906707	11.0622	6.00005	5	1	3.7947e-13	1.18813e-28		30	30	30	30	30
Borrelia duttonii Ly	NC_011229.1	18231	412419	Bacteria	Spirochaetes	931674	29.3111	11	8	7	2.44933	1		30	30	30	30	30
Borrelia hermsii DAH	NC_010673.1	29637	314723	Bacteria	Spirochaetes	922307	30.1904	18.2636	8.03663	7	4	1		30	30	30	30	30
Borrelia recurrentis A1	NC_011244.1	18233	412418	Bacteria	Spirochaetes	930981	65.1244	48.0001	38.004	25.0001	12.0002	0.00756118		85	30	30	30	30
Borrelia turicatae 91E135	NC_008710.1	13597	314724	Bacteria	Spirochaetes	917330	25.0702	13	9	6.00002	1.00001	2.82576e-15		30	30	30	30	30
Brachyspira hyodysenteriae WA1	NC_012225.1	31263	565034	Bacteria	Spirochaetes	3000694	1123.64	324.682	120.396	23.0159	7.0009	1.01229		195	140	100	70	50
Bradyrhizobium japonicum USDA 110	NC_004463.1	17	224911	Bacteria	Alphaproteobacteria	9105828	2709.64	555.592	264.447	153.338	108.035	68.005		>1000	650	175	95	65
Bradyrhizobium sp. BTAi1	NC_009485.1	16137	288000	Bacteria	Alphaproteobacteria	8264687	1535.93	389.939	202.243	115.356	56.6434	35		790	310	135	80	50
Bradyrhizobium sp. ORS278	NC_009445.1	19575	114615	Bacteria	Alphaproteobacteria	7456587	2057.58	311.321	124.871	44.0736	35.0976	26		240	145	95	70	55
Brevibacillus brevis NBRC 100599	NC_012491.1	29147	358681	Bacteria	Firmicutes	6296436	982.694	389.176	169.081	64.4095	49.5489	40.1496		525	190	115	80	45
Buchnera aphidicola str. 5A (Acyrthosiphon pisum)	NC_011833.1	31225	563178	Bacteria	Gammaproteobacteria	642122	1.00048	6.9144e-13	2.14819e-25	8.94973e-35	2.22674e-39	3.941e-41		30	30	30	30	30
Buchnera aphidicola str. APS (Acyrthosiphon pisum)	NC_002528.1	245	107806	Bacteria	Gammaproteobacteria	640681	1.00411	1.11986e-18	7.21034e-29	1.7438e-36	6.41794e-40	3.36015e-41		30	30	30	30	30
Buchnera aphidicola str. Bp (Baizongia pistaciae)	NC_004545.1	256	224915	Bacteria	Gammaproteobacteria	615980	2	1.55623e-19	2.90992e-29	1.4902e-36	4.91011e-40	2.01137e-41		30	30	30	30	30
Buchnera aphidicola str. Cc (Cinara cedri)	NC_008513.1	16372	372461	Bacteria	Gammaproteobacteria	416380	26.1989	1	1.36742e-05	7.13225e-25	1.62905e-34	2.70761e-39		35	30	30	30	30
Buchnera aphidicola str. Sg (Schizaphis graminum)	NC_004061.1	312	198804	Bacteria	Gammaproteobacteria	641454	3.06218	1	1.86984e-10	2.63741e-27	9.90628e-36	6.58837e-40		30	30	30	30	30
Buchnera aphidicola str. Tuc7 (Acyrthosiphon pisum)	NC_011834.1	31223	561501	Bacteria	Gammaproteobacteria	641895	1.00024	5.40713e-21	2.95391e-30	4.14089e-37	4.86982e-40	3.19736e-41		30	30	30	30	30
Caldicellulosiruptor saccharolyticus DSM 8903	NC_009437.1	13466	351627	Bacteria	Other Bacteria	2970275	1255.37	411.926	258.918	161.829	103.772	84		>1000	600	185	80	45
Caldivirga maquilingensis IC-167	NC_009954.1	17421	397948	Archaea	Crenarchaeota	2077567	399.8	164.615	75.8646	22.0914	2.001	8.47477e-17		165	110	70	40	30
Campylobacter concisus 13826	NC_009802.1	17159	360104	Bacteria	Epsilonproteobacteria	2052007	345.031	110.317	55.2541	38	22.5522	12.4966		160	85	55	35	30
Campylobacter curvus 525.92	NC_009715.1	17161	360105	Bacteria	Epsilonproteobacteria	1971264	220.416	84.4285	41.654	11	8	6.00054		115	70	40	30	30
Campylobacter fetus subsp. fetus 82-40	NC_008599.1	16293	360106	Bacteria	Epsilonproteobacteria	1773615	174.394	74.0137	54.2019	36.0026	26	14.4493		165	60	35	30	30
Campylobacter hominis ATCC BAA-381	NC_009714.1	20083	360107	Bacteria	Epsilonproteobacteria	1711273	329.534	120.166	60.2737	37.0055	19.0094	10		180	85	50	35	30
Campylobacter jejuni RM1221	NC_003912.7	303	195099	Bacteria	Epsilonproteobacteria	1777831	202.143	100.289	63.0005	34.1816	17	11.0011		175	80	40	30	30
Campylobacter jejuni subsp. doylei 269.97	NC_009707.1	17163	360109	Bacteria	Epsilonproteobacteria	1845106	402.428	194.291	122.054	76.6709	43.1559	25		455	185	80	40	30
Campylobacter jejuni subsp. jejuni 81116	NC_009839.1	17953	407148	Bacteria	Epsilonproteobacteria	1628115	79.2574	43.2638	25.1581	19.0003	12	9		70	35	30	30	30
Campylobacter jejuni subsp. jejuni 81-176	NC_008787.1	16135	354242	Bacteria	Epsilonproteobacteria	1616554	72.0748	40.0007	34	26.0005	19.003	8.00002		60	30	30	30	30
Campylobacter jejuni subsp. jejuni NCTC 11168	NC_002163.1	8	192222	Bacteria	Epsilonproteobacteria	1641481	114.062	72.0476	48.0183	30.6061	13.0976	10		130	45	30	30	30
Campylobacter lari RM2100	NC_012039.1	12517	306263	Bacteria	Epsilonproteobacteria	1525460	159.156	76.3003	41.014	18.6303	12	5.00167		120	55	35	30	30
Candidatus Amoebophilus asiaticus 5a2	NC_010830.1	19981	452471	Bacteria	Bacteroidetes/Chlorobi	1884364	1035.27	399.094	249.149	164.514	119.145	39.1065		950	745	195	80	50
Candidatus Azobacteroides pseudotrichonymphae genomovar. CFP2	NC_011565.1	29025	511995	Bacteria	Bacteroidetes/Chlorobi	1114206	170.468	66.144	34.1209	24	16.8187	9		100	55	35	30	30
Candidatus Blochmannia floridanus	NC_005061.1	443	203907	Bacteria	Gammaproteobacteria	705557	21.3847	3.13897	1	1	1	2.31952e-16		30	30	30	30	30
Candidatus Blochmannia pennsylvanicus str. BPEN	NC_007292.1	13875	291272	Bacteria	Gammaproteobacteria	791654	15.1246	2	1	1	1	2.12609e-21		30	30	30	30	30
Candidatus Carsonella ruddii PV	NC_008512.1	17977	387662	Bacteria	Gammaproteobacteria	159662	15.1287	1	4.24835e-18	3.97562e-31	1.25077e-37	1.82978e-40		30	30	30	30	30
Candidatus Desulfococcus oleovorans Hxd3	NC_009943.1	18007	96561	Bacteria	Deltaproteobacteria	3944167	1158.01	327.851	142.405	34.9525	24	16.0265		205	155	110	70	45
Candidatus Desulforudis audaxviator MP104C	NC_010424.1	21047	477974	Bacteria	Firmicutes	2349476	517.345	173.197	137.239	92.7163	70.0018	47.0517		975	235	65	40	30
Candidatus Hamiltonella defensa 5AT (Acyrthosiphon pisum)	NC_012751.1	31259	572265	Bacteria	Gammaproteobacteria	2110331	943.262	385.613	237.069	149.21	112	46.1154		945	650	160	80	45
Candidatus Korarchaeum cryptofilum OPF8	NC_010482.1	16525	374847	Archaea	Other Archaea	1590757	156.237	46.0422	25.8188	7.001	5	2.93941e-14		75	45	35	30	30
Candidatus Methanoregula boonei 6A8	NC_009712.1	18505	456442	Archaea	Euryarchaeota	2542943	317.925	68.1723	20.4412	8	3	2		85	70	50	35	30
Candidatus Methanosphaerula palustris E1-9c	NC_011832.1	29381	521011	Archaea	Euryarchaeota	2922917	1113.55	270.513	115.615	37.4782	12.0007	3.00008		225	140	90	65	45
Candidatus Pelagibacter ubique HTCC1062	NC_007205.1	13989	335992	Bacteria	Alphaproteobacteria	1308759	93.2495	47.093	30.0003	9.00236	3	8.81795e-17		75	40	30	30	30
Candidatus Phytoplasma australiense	NC_010544.1	29469	59748	Bacteria	Firmicutes	879959	1191.27	739.279	528.612	305.643	139.534	52.1701		>1000	650	400	195	75
Candidatus Phytoplasma mali	NC_011047.1	25335	37692	Bacteria	Other Bacteria	601943	202.453	80.3434	46.0593	20.0193	12	7.0061		125	65	40	30	30
Candidatus Protochlamydia amoebophila UWE25	NC_005861.1	10700	264201	Bacteria	Chlamydiae/Verrucomicrobia	2414465	1963.96	634.144	217.76	61.1398	23.0048	12.2407		290	200	135	100	70
Candidatus Ruthia magnifica str. Cm (Calyptogena magnifica)	NC_008610.1	16841	413404	Bacteria	Gammaproteobacteria	1160782	33.0104	2	0.403793	1.73329e-22	3.59109e-33	1.64526e-38		35	30	30	30	30
Candidatus Sulcia muelleri GWSS	NC_010118.1	19617	444179	Bacteria	Bacteroidetes/Chlorobi	245530	32.1246	15.0003	6.00001	3.00005	4.65894e-15	1.32292e-29		30	30	30	30	30
Candidatus Vesicomyosocius okutanii HA	NC_009465.1	18267	412965	Bacteria	Gammaproteobacteria	1022154	30.0627	8.01832	4	2.00223	2	0.000301466		30	30	30	30	30
Carboxydothermus hydrogenoformans Z-2901	NC_007503.1	253	246194	Bacteria	Firmicutes	2401520	490.415	213.504	118.976	62.3526	27.0001	12		300	145	85	40	30
Caulobacter crescentus CB15	NC_002696.2	298	190650	Bacteria	Alphaproteobacteria	4016947	916.117	199.647	90.0383	40.4242	31	21.1657		210	125	80	60	45
Caulobacter crescentus NA1000	NC_011916.1	32027	565050	Bacteria	Alphaproteobacteria	4042929	916.179	199.649	90.0383	39.4258	31	21.1657		210	125	80	60	45
Caulobacter sp. K31	NC_010338.1	16306	366602	Bacteria	Alphaproteobacteria	5477872	1607.4	369.46	168.527	90.0099	50.0411	34.0074		540	230	115	75	55
Cellvibrio japonicus Ueda107	NC_010995.1	28329	498211	Bacteria	Gammaproteobacteria	4576573	545.616	231.126	128.111	68.0007	52	39		595	165	90	50	30
Chlamydia muridarum Nigg	NC_002620.2	229	243161	Bacteria	Chlamydiae/Verrucomicrobia	1072950	39.0752	15.072	9.05495	5	4	4		35	30	30	30	30
Chlamydia trachomatis 434/Bu	NC_010287.1	28583	471472	Bacteria	Chlamydiae/Verrucomicrobia	1038842	8	8	6	6	5	4		30	30	30	30	30
Chlamydia trachomatis A/HAR-13	NC_007429.1	13885	315277	Bacteria	Chlamydiae/Verrucomicrobia	1044459	7.00048	6	4.01832	3.00005	2	2		30	30	30	30	30
Chlamydia trachomatis D/UW-3/CX	NC_000117.1	45	272561	Bacteria	Chlamydiae/Verrucomicrobia	1042519	10	7.00002	6	5	4	2		30	30	30	30	30
Chlamydia trachomatis L2b/UCH-1/proctitis	NC_010280.1	28585	471473	Bacteria	Chlamydiae/Verrucomicrobia	1038869	8	5	4	4	3	2		30	30	30	30	30
Chlamydophila abortus S26/3	NC_004552.2	355	218497	Bacteria	Chlamydiae/Verrucomicrobia	1144377	22	7.07109	2.0003	2	2	2		30	30	30	30	30
Chlamydophila caviae GPIC	NC_003361.3	228	227941	Bacteria	Chlamydiae/Verrucomicrobia	1173390	38.1246	12.149	5	2	2	2		35	30	30	30	30
Chlamydophila felis Fe/C-56	NC_007899.1	370	264202	Bacteria	Chlamydiae/Verrucomicrobia	1166239	80.0196	23.2918	5.00007	0.000500451	4.31477e-24	4.01529e-34		55	35	30	30	30
Chlamydophila pneumoniae AR39	NC_002179.2	247	115711	Bacteria	Chlamydiae/Verrucomicrobia	1229853	60.1989	19.0048	12.0408	8.09072	7	2.01103		45	30	30	30	30
Chlamydophila pneumoniae CWL029	NC_000922.1	248	115713	Bacteria	Chlamydiae/Verrucomicrobia	1230230	72.2611	25.0756	16.0408	7.09072	4.06675	2		45	35	30	30	30
Chlamydophila pneumoniae J138	NC_002491.1	257	138677	Bacteria	Chlamydiae/Verrucomicrobia	1226565	61.1331	13.0061	8	2	2	2		45	30	30	30	30
Chlamydophila pneumoniae TW-183	NC_005043.1	420	182082	Bacteria	Chlamydiae/Verrucomicrobia	1225935	43.0707	15.0756	7.04076	5.09072	2	2		35	30	30	30	30
Chlorobaculum parvum NCIB 8327	NC_011027.1	29213	517417	Bacteria	Bacteroidetes/Chlorobi	2289249	80.2825	16.0061	7.00166	6	5	3		45	35	30	30	30
Chlorobium chlorochromatii CaD3	NC_007514.1	13921	340177	Bacteria	Bacteroidetes/Chlorobi	2572079	1432.56	444.155	186.21	69.9912	36.5675	23.041		410	190	125	85	55
Chlorobium limicola DSM 245	NC_010803.1	12606	290315	Bacteria	Bacteroidetes/Chlorobi	2763181	674.551	244.948	138.952	73.4805	41.076	30		435	180	95	50	35
Chlorobium phaeobacteroides BS1	NC_010831.1	12608	331678	Bacteria	Bacteroidetes/Chlorobi	2736403	883.53	400.677	250.621	145.012	88.0497	52.3725		>1000	445	165	80	40
Chlorobium phaeobacteroides DSM 266	NC_008639.1	12609	290317	Bacteria	Bacteroidetes/Chlorobi	3133902	1242.64	558.954	390.759	213.383	109.406	57.2253		>1000	565	285	130	55
Chlorobium tepidum TLS	NC_002932.3	302	194439	Bacteria	Bacteroidetes/Chlorobi	2154946	272.366	119.553	67.0581	26.0411	19	9.81569		155	95	50	30	30
Chloroflexus aggregans DSM 9485	NC_011831.1	16708	326427	Bacteria	Chloroflexi	4684931	1172.31	623.508	427.545	251.602	107.227	34.5771		855	540	320	150	55
Chloroflexus aurantiacus J-10-fl	NC_010175.1	59	324602	Bacteria	Chloroflexi	5258541	3143.54	1060.18	505.79	170.835	64.236	14.9878		595	365	225	150	95
Chloroflexus sp. Y-400-fl	NC_012032.1	21119	480224	Bacteria	Chloroflexi	5268950	3347.48	1072.28	506.584	175.829	62.9222	17.988		575	355	235	150	95
Chloroherpeton thalassium ATCC 35110	NC_011026.1	29215	517418	Bacteria	Bacteroidetes/Chlorobi	3293456	518.817	144.692	80.2247	39.0673	14.0002	3.01489		185	110	60	40	30
Chromobacterium violaceum ATCC 12472	NC_005085.1	444	243365	Bacteria	Betaproteobacteria	4751080	769.738	300.853	136.975	57.1999	34.0235	22.0057		380	175	105	60	40
Chromohalobacter salexigens DSM 3043	NC_007963.1	12636	290398	Bacteria	Gammaproteobacteria	3696649	324.62	144.079	63.2113	27.6883	16	12.0008		165	90	55	35	30
Citrobacter koseri ATCC BAA-895	NC_009792.1	12716	290338	Bacteria	Gammaproteobacteria	4720462	561.344	141.237	54.4687	29.0012	18	17		140	90	55	40	35
Clavibacter michiganensis subsp. michiganensis NCPPB 382	NC_009480.1	19643	443906	Bacteria	Actinobacteria	3297891	217.124	59.8281	37.0034	24.505	11	6		95	55	40	30	30
Clavibacter michiganensis subsp. sepedonicus	NC_010407.1	184	31964	Bacteria	Actinobacteria	3258645	275.733	148.106	132.496	116.302	108	96.0005		>1000	>1000	50	35	30
Clostridium acetobutylicum ATCC 824	NC_003030.1	77	272562	Bacteria	Firmicutes	3940880	502.748	179.043	86.1003	43.5987	24.061	19.3329		245	120	75	45	30
Clostridium beijerinckii NCIMB 8052	NC_009617.1	12637	290402	Bacteria	Firmicutes	6000632	1798.6	681.985	312.852	130.573	60.2097	41.0427		860	315	180	110	70
Clostridium botulinum A str. ATCC 19397	NC_009697.1	19517	441770	Bacteria	Firmicutes	3863450	826.701	287.856	126.683	57.0946	22	15.8131		290	165	100	65	40
Clostridium botulinum A str. ATCC 3502	NC_009495.1	193	413999	Bacteria	Firmicutes	3886916	792.218	267.122	113.666	53.0946	20.9982	11.0001		270	155	90	60	40
Clostridium botulinum A str. Hall	NC_009698.1	19521	441771	Bacteria	Firmicutes	3760560	739.572	259.826	117.675	56.0941	24.0007	17.4819		290	155	95	60	40
Clostridium botulinum A2 str. Kyoto	NC_012563.1	29859	536232	Bacteria	Firmicutes	4155278	1322.94	473.342	224.184	81.0614	29.0198	17.0022		365	230	135	85	55
Clostridium botulinum A3 str. Loch Maree	NC_010520.1	28507	498214	Bacteria	Firmicutes	3992906	861.764	278.296	94.6948	32.0002	20	17.0381		180	125	90	65	40
Clostridium botulinum B str. Eklund 17B	NC_010674.1	28857	508765	Bacteria	Firmicutes	3800327	667.685	216.627	98.8686	38.0061	23	18		225	130	80	55	35
Clostridium botulinum B1 str. Okra	NC_010516.1	28505	498213	Bacteria	Firmicutes	3958233	852.367	273.914	121.059	31.6501	20.0165	16		210	150	100	65	40
Clostridium botulinum Ba4 str. 657	NC_012658.1	29077	515621	Bacteria	Firmicutes	3977794	861.381	297.899	129.585	50.4211	33	27.2005		260	155	100	65	40
Clostridium botulinum E3 str. Alaska E43	NC_010723.1	28855	508767	Bacteria	Firmicutes	3659644	443.63	140.274	65.6286	35.0163	20.025	18.0082		205	95	60	40	30
Clostridium botulinum F str. Langeland	NC_009699.1	19519	441772	Bacteria	Firmicutes	3995387	911.046	314.215	130.485	37.4714	18.1486	18		210	150	100	70	45
Clostridium cellulolyticum H10	NC_011898.1	17419	394503	Bacteria	Firmicutes	4068724	697.556	354.706	243.851	157.921	114.274	88.218		>1000	800	185	70	35
Clostridium difficile 630	NC_009089.1	78	272563	Bacteria	Firmicutes	4290252	1100.46	363.736	188.056	84.2692	51.6108	33.0061		545	230	125	75	50
Clostridium kluyveri DSM 555	NC_009706.1	19065	431943	Bacteria	Firmicutes	3964618	936.022	305.844	151.644	77.1289	60.0001	51		>1000	200	105	65	40
Clostridium kluyveri NBRC 12016	NC_011837.1	33271	583346	Bacteria	Firmicutes	3896121	878.89	267.304	127.686	59.1289	45.0001	35.0001		445	170	95	60	40
Clostridium novyi NT	NC_008593.1	16820	386415	Bacteria	Firmicutes	2547720	360.253	145.159	89.4186	66.1818	52.0017	41.1653		675	120	55	35	30
Clostridium perfringens ATCC 13124	NC_008261.1	304	195103	Bacteria	Firmicutes	3256683	399.863	199.577	89.756	34.5978	24	18.0011		180	125	80	40	30
Clostridium perfringens SM101	NC_008262.1	12521	289380	Bacteria	Firmicutes	2897393	645.627	366.648	242.281	154.291	89.9783	51.479		>1000	455	185	70	35
Clostridium perfringens str. 13	NC_003366.1	79	195102	Bacteria	Firmicutes	3031430	334.723	184.603	102.066	52.478	29.002	22.1087		270	145	75	35	30
Clostridium phytofermentans ISDg	NC_010001.1	16184	357809	Bacteria	Firmicutes	4847594	655.393	214.935	99.4877	56.0007	43.0083	33.0007		370	130	80	50	35
Clostridium tetani E88	NC_004557.1	81	212717	Bacteria	Firmicutes	2799251	488.183	147.911	76.3456	38.6981	28.2292	21.6182		225	110	65	40	30
Clostridium thermocellum ATCC 27405	NC_009012.1	314	203119	Bacteria	Firmicutes	3843301	1305.7	503.167	326.743	199.505	137.096	104.36		>1000	>1000	270	110	50
Colwellia psychrerythraea 34H	NC_003910.7	275	167879	Bacteria	Gammaproteobacteria	5373180	1197.33	466.037	201.442	74.1186	41.4493	26		360	200	130	90	55
Coprothermobacter proteolyticus DSM 5265	NC_011295.1	30729	309798	Bacteria	Firmicutes	1424912	139.391	80.0551	40.2448	18.0815	10	4		115	60	30	30	30
Corynebacterium aurimucosum ATCC 700975	NC_012590.1	37279	548476	Bacteria	Actinobacteria	2790189	372.216	141.44	94.626	62.7141	50.5829	42.0101		740	125	60	40	30
Corynebacterium diphtheriae NCTC 13129	NC_002935.2	87	257309	Bacteria	Actinobacteria	2488635	228.473	105.021	62.0089	29.0085	21.0001	14.0203		185	85	45	30	30
Corynebacterium efficiens YS-314	NC_004369.1	305	196164	Bacteria	Actinobacteria	3147090	289.767	126.616	88.0366	60	51.0002	42.0907		620	95	50	35	30
Corynebacterium glutamicum ATCC 13032	NC_003450.3	307	196627	Bacteria	Actinobacteria	3309401	432.173	167.44	92.2099	55.7505	36.0003	25		365	120	70	40	30
Corynebacterium glutamicum ATCC 13032	NC_006958.1	13760	196627	Bacteria	Actinobacteria	3282708	386.289	165.178	92.2074	55.7505	35.0003	26		365	120	70	40	30
Corynebacterium glutamicum R	NC_009342.1	19193	340322	Bacteria	Actinobacteria	3314179	275.879	100.289	67.0172	40.0267	27.3679	12.4048		200	80	40	30	30
Corynebacterium jeikeium K411	NC_007164.1	13967	306537	Bacteria	Actinobacteria	2462499	309.541	162.077	109	82.3021	65	55.5174		>1000	195	55	35	30
Corynebacterium kroppenstedtii DSM 44385	NC_012704.1	38011	645127	Bacteria	Actinobacteria	2446804	37.1253	7.06951	4	4	4	3		35	30	30	30	30
Corynebacterium urealyticum DSM 7109	NC_010545.1	29211	504474	Bacteria	Actinobacteria	2369219	278.517	153.267	113.684	78.0026	54.2466	34.0051		520	175	50	30	30
Coxiella burnetii CbuG_Q212	NC_011527.1	19137	434923	Bacteria	Gammaproteobacteria	2008870	417.736	150.445	66.8588	42.0003	39	38.055		180	100	60	40	30
Coxiella burnetii CbuK_Q154	NC_011528.1	19139	434924	Bacteria	Gammaproteobacteria	2063100	441.054	169.448	87.9488	65	58	56		>1000	120	70	40	30
Coxiella burnetii Dugway 5J108-111	NC_009727.1	16721	434922	Bacteria	Gammaproteobacteria	2158758	493.066	176.201	72.6782	33.0266	28	26		170	110	75	45	30
Coxiella burnetii RSA 331	NC_010117.1	16791	360115	Bacteria	Gammaproteobacteria	2016427	378.22	147.314	88.3898	62.1961	59	56		>1000	115	60	40	30
Coxiella burnetii RSA 493	NC_002971.3	41	227377	Bacteria	Gammaproteobacteria	1995281	398.149	126.988	61.4309	36	31	30		155	95	60	40	30
Cyanothece sp. PCC 7424	NC_011729.1	20479	65393	Bacteria	Cyanobacteria	5942652	3656.14	1119.05	477.624	169.385	75.378	37.1934		815	405	235	145	100
Cyanothece sp. PCC 7425	NC_011884.1	28337	395961	Bacteria	Cyanobacteria	5374574	812.088	242.889	124.039	81.4365	75	60.0067		>1000	170	90	55	40
Cyanothece sp. PCC 8801	NC_011726.1	20503	41431	Bacteria	Cyanobacteria	4679413	901.579	266.125	146.931	82.5075	47.8188	37.1735		500	210	100	65	40
Cytophaga hutchinsonii ATCC 33406	NC_008255.1	54	269798	Bacteria	Bacteroidetes/Chlorobi	4433218	475.58	261.416	157.612	76.6402	42.7359	25.0031		460	215	100	50	30
Dechloromonas aromatica RCB	NC_007298.1	9635	159087	Bacteria	Betaproteobacteria	4501104	606.601	160.719	76.6937	43.064	29.0106	26		230	100	70	45	35
Dehalococcoides ethenogenes 195	NC_002936.3	214	243164	Bacteria	Chloroflexi	1469720	21.067	13	13	13	11	9		30	30	30	30	30
Dehalococcoides sp. BAV1	NC_009455.1	15770	216389	Bacteria	Chloroflexi	1341892	86.0051	40.0038	25.0003	21	14	10.0105		65	35	30	30	30
Dehalococcoides sp. CBDB1	NC_007356.1	15604	255470	Bacteria	Chloroflexi	1395502	99.352	51.0184	36.2031	17.0184	6.00341	0.898658		80	40	30	30	30
Deinococcus deserti VCD115	NC_012526.1	16691	546414	Bacteria	Deinococcus-Thermus	2819842	117.577	46.0183	28	20	10.0367	6		70	45	30	30	30
Deinococcus geothermalis DSM 11300	NC_008025.1	13423	319795	Bacteria	Deinococcus-Thermus	2467205	204.187	88.0554	59.2244	37	33	20.0011		190	70	40	30	30
Delftia acidovorans SPH-1	NC_010002.1	17413	398578	Bacteria	Betaproteobacteria	6767514	1530.36	420.827	160.68	84.5856	54.3049	33.0063		710	215	115	80	55
Desulfatibacillum alkenivorans AK-01	NC_011768.1	19449	439235	Bacteria	Deltaproteobacteria	6517073	1166.72	331.635	179.228	120	76.4938	60.3681		>1000	390	120	70	50
Desulfitobacterium hafniense DCB-2	NC_011830.1	205	272564	Bacteria	Firmicutes	5279134	796.887	260.577	158.143	87.4507	69	52		>1000	215	105	55	40
Desulfitobacterium hafniense Y51	NC_007907.1	16639	138119	Bacteria	Firmicutes	5727534	964.971	291.409	162.484	92.4942	73.0002	57.7428		>1000	245	105	65	40
Desulfobacterium autotrophicum HRM2	NC_012108.1	20931	177437	Bacteria	Deltaproteobacteria	5589073	1347.1	529.176	297.623	165.189	95.1731	67.8187		>1000	495	195	100	55
Desulfotalea psychrophila LSv54	NC_006138.1	12751	177439	Bacteria	Deltaproteobacteria	3523383	1026.34	280.47	97.1961	40.2783	18.8214	16.0005		215	130	90	65	45
Desulfotomaculum reducens MI-1	NC_009253.1	13424	349161	Bacteria	Firmicutes	3608104	650.355	339.673	209.955	138.74	97.2519	67.0013		>1000	540	150	65	35
Desulfovibrio desulfuricans G20	NC_007519.1	329	207559	Bacteria	Deltaproteobacteria	3730232	1189.59	453.038	227.206	87.0317	65.0064	36.2388		710	220	140	85	55
Desulfovibrio desulfuricans subsp. desulfuricans str. ATCC 27774	NC_011883.1	29493	525146	Bacteria	Deltaproteobacteria	2873437	166.828	55.3977	27.2052	19	15	14		85	55	35	30	30
Desulfovibrio vulgaris str. 'Miyazaki F'	NC_011769.1	27731	883	Bacteria	Deltaproteobacteria	4040304	665.933	118.519	45.5706	15	10	6		125	80	60	45	35
Desulfovibrio vulgaris subsp. vulgaris DP4	NC_008751.1	17227	391774	Bacteria	Deltaproteobacteria	3462887	694.894	269.118	124.369	40.1559	9	8		215	145	95	60	35
Desulfovibrio vulgaris subsp. vulgaris str. Hildenborough	NC_002937.3	51	882	Bacteria	Deltaproteobacteria	3570858	759.727	291.627	128.127	40.9986	17.003	14.0009		240	165	100	65	40
Desulfurococcus kamchatkensis 1221n	NC_011766.1	28141	490899	Archaea	Crenarchaeota	1365223	316.839	137.256	61.5358	19.0003	2.45048	1		150	95	60	35	30
Diaphorobacter sp. TPSY	NC_011992.1	29975	535289	Bacteria	Betaproteobacteria	3796573	416.148	84.1062	52.8987	29.0367	23.0001	20.003		150	65	50	40	30
Dichelobacter nodosus VCS1703A	NC_009446.1	50	246195	Bacteria	Gammaproteobacteria	1389350	215.831	106.094	60.092	29.0005	16	9.2755		165	80	40	30	30
Dictyoglomus thermophilum H-6-12	NC_011297.1	30731	309799	Bacteria	Other Bacteria	1959987	402.605	123.31	55.5006	11.0386	5	3		135	95	55	40	30
Dictyoglomus turgidum DSM 6724	NC_011661.1	29175	515635	Bacteria	Other Bacteria	1855560	205.402	78.0081	56.4073	33.0103	13.0614	8		150	65	40	30	30
Dinoroseobacter shibae DFL 12	NC_009952.1	17417	398580	Bacteria	Alphaproteobacteria	3789584	217.003	55.1439	34.902	26.0547	20	18		95	55	40	30	30
Edwardsiella ictaluri 93-146	NC_012779.1	34853	634503	Bacteria	Gammaproteobacteria	3812315	1000.58	507.023	285.939	164.332	94.7405	54.2367		>1000	495	200	90	50
Ehrlichia canis str. Jake	NC_007354.1	10694	269484	Bacteria	Alphaproteobacteria	1315030	254.162	126.292	82.4961	34.7611	13.0006	7		190	110	50	30	30
Ehrlichia chaffeensis str. Arkansas	NC_007799.1	325	205920	Bacteria	Alphaproteobacteria	1176248	504.206	203.34	109.558	51.8955	16.3337	4		270	145	80	50	30
Ehrlichia ruminantium str. Gardel	NC_006831.1	13356	302409	Bacteria	Alphaproteobacteria	1499920	563.937	244.164	130.841	36.13	14.8203	4		225	150	95	55	30
Ehrlichia ruminantium str. Welgevonden	NC_005295.2	9614	254945	Bacteria	Alphaproteobacteria	1516355	707.968	363.272	211.237	67.1251	17.0808	5.00184		305	205	135	75	35
Ehrlichia ruminantium str. Welgevonden	NC_006832.1	13355	254945	Bacteria	Alphaproteobacteria	1512977	709.969	357.309	210.151	61.8717	12.1402	2.00184		290	200	135	70	35
Elusimicrobium minutum Pei191	NC_010644.1	19701	445932	Bacteria	Other Bacteria	1643562	155.442	52.0032	32.0039	19.006	14	5.00552		80	45	35	30	30
Enterobacter sakazakii ATCC BAA-894	NC_009778.1	12720	290339	Bacteria	Gammaproteobacteria	4368373	550.418	149.356	52.5405	22	18	17		140	95	60	45	35
Enterobacter sp. 638	NC_009436.1	17461	399742	Bacteria	Gammaproteobacteria	4518712	416.088	166.497	58.4552	24.3517	18.0067	16		150	100	65	40	30
Enterococcus faecalis V583	NC_004668.1	70	226185	Bacteria	Firmicutes	3218031	546.345	198.451	96.4898	46.3543	27.0183	20.0149		245	130	80	50	30
Erwinia carotovora subsp. atroseptica SCRI1043	NC_004547.2	350	218491	Bacteria	Gammaproteobacteria	5064019	1122.96	397.682	128.835	31.0111	26	16		195	135	105	80	50
Erwinia tasmaniensis Et1/99	NC_010694.1	20585	465817	Bacteria	Gammaproteobacteria	3883467	295.999	184.727	100.534	43.0125	18	14		225	130	75	35	30
Erythrobacter litoralis HTCC2594	NC_007722.1	13480	314225	Bacteria	Alphaproteobacteria	3052398	415.053	60.4569	23.0425	10	9	8		85	65	50	40	30
Escherichia coli 536	NC_008253.1	16235	362663	Bacteria	Gammaproteobacteria	4938920	1055.42	447.711	222.047	100.524	52.1237	29.4968		555	270	140	85	50
Escherichia coli 55989	NC_011748.1	33413	585055	Bacteria	Gammaproteobacteria	5154862	1527.66	683.044	396.224	184.812	89.2677	52.0524		>1000	465	245	130	70
Escherichia coli APEC O1	NC_008563.1	16718	405955	Bacteria	Gammaproteobacteria	5082025	1538.57	619.623	281.021	120.089	52.1709	22.0921		545	290	175	100	65
Escherichia coli ATCC 8739	NC_010468.1	18083	481805	Bacteria	Gammaproteobacteria	4746218	865.437	354.432	200.052	113.942	72.4035	34		775	330	135	70	40
Escherichia coli BW2952	NC_012759.1	33775	595496	Bacteria	Gammaproteobacteria	4578159	757.902	318.113	201.35	125.117	76.2386	50.4072		>1000	345	135	60	40
Escherichia coli CFT073	NC_004431.1	313	199310	Bacteria	Gammaproteobacteria	5231428	1848.37	792.557	392.869	184.122	88.7885	31.3396		750	455	235	130	80
Escherichia coli E24377A	NC_009801.1	13960	331111	Bacteria	Gammaproteobacteria	4979619	1064.91	469.463	254.406	125.223	62.7566	40.1977		870	325	170	90	50
Escherichia coli ED1a	NC_011745.1	33409	585397	Bacteria	Gammaproteobacteria	5209548	1464.52	680.553	399.538	195.737	89.6783	42.0366		790	455	255	130	65
Escherichia coli HS	NC_009800.1	13959	331112	Bacteria	Gammaproteobacteria	4643538	623.431	265.848	159.111	98.8724	75.0409	44.1827		795	270	100	50	35
Escherichia coli IAI1	NC_011741.1	33373	585034	Bacteria	Gammaproteobacteria	4700560	806.371	340.381	173.848	90.6295	49.0047	35.7358		575	245	115	65	40
Escherichia coli IAI39	NC_011750.1	33411	585057	Bacteria	Gammaproteobacteria	5132068	1093.32	538.072	306.554	168.15	131	100.831		>1000	>1000	215	100	55
Escherichia coli O127:H6 str. E2348/69	NC_011601.1	32571	574521	Bacteria	Gammaproteobacteria	4965553	1097.71	437.757	243.064	110.782	71.1237	58.4553		>1000	335	140	85	50
Escherichia coli O157:H7 EDL933	NC_002655.2	259	155864	Bacteria	Gammaproteobacteria	5528445	2145.36	1076.12	677.183	365.439	192.115	78.191		>1000	830	505	235	110
Escherichia coli O157:H7 str. EC4115	NC_011353.1	27739	444450	Bacteria	Gammaproteobacteria	5572075	2127.88	976.828	586.502	294.572	170.305	92.5169		>1000	955	440	190	95
Escherichia coli O157:H7 str. Sakai	NC_002695.1	226	386585	Bacteria	Gammaproteobacteria	5498450	2024.28	918.562	537.185	276.302	137.668	77.7344		>1000	760	390	175	90
Escherichia coli S88	NC_011742.1	33375	585035	Bacteria	Gammaproteobacteria	5032268	1296.08	527.159	254.081	91.5103	45	20		435	240	155	95	55
Escherichia coli SE11	NC_011415.1	18057	409438	Bacteria	Gammaproteobacteria	4887515	1147.85	530.446	287.431	133.116	69.755	33.0068		690	385	195	100	55
Escherichia coli SMS-3-5	NC_010498.1	19469	439855	Bacteria	Gammaproteobacteria	5068389	1026.1	411.274	209.53	92.1371	46.4725	28		500	240	135	80	45
Escherichia coli str. K-12 substr. DH10B	NC_010473.1	20079	316385	Bacteria	Gammaproteobacteria	4686137	722.94	294.114	198.759	129.083	84.2509	53.4427		>1000	405	135	60	35
Escherichia coli str. K-12 substr. MG1655	NC_000913.2	225	511145	Bacteria	Gammaproteobacteria	4639675	751.824	298.117	190.961	110.917	67.0367	41.0362		785	300	125	60	40
Escherichia coli str. K-12 substr. W3110	AC_000091.1	16351	316407	Bacteria	Gammaproteobacteria	4646332	761.824	310.117	202.961	120.917	77.2386	52.4427		>1000	320	135	60	40
Escherichia coli UMN026	NC_011751.1	33415	585056	Bacteria	Gammaproteobacteria	5202090	1320.41	551.756	257.382	98.502	52.0043	29.1354		670	270	155	95	60
Escherichia coli UTI89	NC_007946.1	16259	364106	Bacteria	Gammaproteobacteria	5065741	1158.1	425.487	170.327	65.1559	38.1216	15.0001		315	185	115	80	50
Escherichia fergusonii ATCC 35469	NC_011740.1	33369	585054	Bacteria	Gammaproteobacteria	4588711	505.329	196.113	86.9464	51.0468	29.3869	22.6249		270	115	80	45	30
Eubacterium eligens ATCC 27750	NC_012778.1	29073	515620	Bacteria	Firmicutes	2144190	209.232	111.615	61.0087	38	21	10.4494		175	80	40	30	30
Eubacterium rectale ATCC 33656	NC_012781.1	29071	515619	Bacteria	Firmicutes	3449685	984.398	361.947	169.937	89.2112	50.2423	37.0084		535	220	115	75	45
Exiguobacterium sibiricum 255-15	NC_010556.1	10649	262543	Bacteria	Firmicutes	3034136	395.227	207.031	116.201	62.4545	37.5544	26		355	160	80	40	30
Exiguobacterium sp. AT1b	NC_012673.1	27759	360911	Bacteria	Firmicutes	2999895	165.396	93.194	41.0591	23.0619	18	13		110	75	35	30	30
Fervidobacterium nodosum Rt17-B1	NC_009718.1	16719	381764	Bacteria	Thermotogae	1948941	310.27	85.0697	67.2019	55.0003	44.0001	35.3382		410	65	45	30	30
Finegoldia magna ATCC 29328	NC_010376.1	18981	334413	Bacteria	Firmicutes	1797577	251.52	100.884	53.6039	28	15	11		135	80	45	30	30
Flavobacterium johnsoniae UW101	NC_009441.1	16082	376686	Bacteria	Bacteroidetes/Chlorobi	6096872	1159.88	267.164	98.81	38.0034	17.2103	13		205	130	90	65	45
Flavobacterium psychrophilum JIP02/86	NC_009613.1	19979	402612	Bacteria	Bacteroidetes/Chlorobi	2861988	575.942	273.064	174.536	96.1128	68.1706	48.0072		>1000	255	110	55	30
Francisella philomiragia subsp. philomiragia ATCC 25017	NC_010336.1	27853	484022	Bacteria	Gammaproteobacteria	2045775	127.139	86.0791	71.0367	59	53.3012	51		>1000	55	30	30	30
Francisella tularensis subsp. holarctica	NC_007880.1	16421	119857	Bacteria	Gammaproteobacteria	1895994	119.132	99.0013	98	94.001	93.8187	23.2292		965	235	30	30	30
Francisella tularensis subsp. holarctica FTNF002-00	NC_009749.1	20197	458234	Bacteria	Gammaproteobacteria	1890909	122.132	102.006	96.0003	93	92.8187	21.463		965	150	30	30	30
Francisella tularensis subsp. holarctica OSU18	NC_008369.1	17265	393011	Bacteria	Gammaproteobacteria	1895727	138.257	109.017	103.001	101	98.8187	27.6989		965	755	30	30	30
Francisella tularensis subsp. mediasiatica FSC147	NC_010677.1	19571	441952	Bacteria	Gammaproteobacteria	1893886	91.2565	80	70.0001	69.0082	68	7.00086		835	35	30	30	30
Francisella tularensis subsp. novicida U112	NC_008601.1	16088	401614	Bacteria	Gammaproteobacteria	1910031	162.262	79.2868	48.059	36.761	27	7.00004		130	60	35	30	30
Francisella tularensis subsp. tularensis FSC198	NC_008245.1	17375	393115	Bacteria	Gammaproteobacteria	1892616	83.2564	74	70	68	63.0004	8.57749		885	35	30	30	30
Francisella tularensis subsp. tularensis Schu 4	NC_006570.1	9	177416	Bacteria	Gammaproteobacteria	1892819	90.2564	81	76	72	66.0004	8.52108		880	35	30	30	30
Francisella tularensis subsp. tularensis WY96-3418	NC_009257.1	18459	418136	Bacteria	Gammaproteobacteria	1898476	88.2565	75	65.0074	64	64	9.48494		900	35	30	30	30
Frankia alni ACN14a	NC_008278.1	17403	326424	Bacteria	Actinobacteria	7497934	1913.35	370.428	156.2	67.6249	34.0002	5.03663		330	185	105	75	55
Frankia sp. CcI3	NC_007777.1	13963	106370	Bacteria	Actinobacteria	5433628	1628.82	558.891	322.686	195.611	130.553	99.7808		>1000	>1000	265	105	60
Frankia sp. EAN1pec	NC_009921.1	13915	298653	Bacteria	Actinobacteria	8982042	3292.66	1063.09	579.801	307.467	180.316	100.89		>1000	>1000	460	195	100
Fusobacterium nucleatum subsp. nucleatum ATCC 25586	NC_003454.1	295	190304	Bacteria	Fusobacteria	2174500	396.508	159.794	101.084	53.1315	34.6712	22.0743		290	135	65	40	30
Gemmatimonas aurantiaca T-27	NC_012489.1	18501	379066	Bacteria	Other Bacteria	4636964	184.649	34.1125	14.0366	9	5	4.54881		65	50	40	30	30
Geobacillus kaustophilus HTA426	NC_006510.1	13233	235909	Bacteria	Firmicutes	3544776	1098.16	497.811	268.572	146.802	93.0178	64.0866		>1000	490	185	100	50
Geobacillus thermodenitrificans NG80-2	NC_009328.1	18655	420246	Bacteria	Firmicutes	3550319	335.38	203.788	112.816	71.3069	60	43.0001		815	150	80	35	30
Geobacter bemidjiensis Bem	NC_011146.1	17707	404380	Bacteria	Deltaproteobacteria	4615150	1097.67	228.543	92.7327	42.0357	16	14.055		225	125	85	60	45
Geobacter lovleyi SZ	NC_010814.1	17423	398767	Bacteria	Deltaproteobacteria	3917761	502.715	216.291	137.05	93.2747	57.4493	41.0448		805	240	85	40	30
Geobacter metallireducens GS-15	NC_007517.1	177	269799	Bacteria	Deltaproteobacteria	3997420	433.307	166.164	120.01	85.008	77.4041	71		>1000	185	65	40	30
Geobacter sp. FRC-32	NC_011979.1	16263	316067	Bacteria	Deltaproteobacteria	4304501	612.918	258.136	141.436	50.6633	22.0001	13.4821		255	165	100	55	35
Geobacter sulfurreducens PCA	NC_002939.4	192	243231	Bacteria	Deltaproteobacteria	3814139	443.55	112.346	64.8995	43	32.0004	29.0025		180	85	50	40	30
Geobacter uraniireducens Rf4	NC_009483.1	15768	351605	Bacteria	Deltaproteobacteria	5136364	1354.77	556.386	306.362	147.768	135	118.027		>1000	>1000	185	105	60
Gloeobacter violaceus PCC 7421	NC_005125.1	9606	251221	Bacteria	Cyanobacteria	4659019	850.104	305.49	156.538	71.0843	40.4565	17.0145		395	195	110	65	40
Gluconacetobacter diazotrophicus PAl 5	NC_010125.1	377	272568	Bacteria	Alphaproteobacteria	3944163	955.052	371.076	274.758	214.212	164.041	82.0208		>1000	900	395	75	45
Gluconacetobacter diazotrophicus PAl 5	NC_011365.1	21071	272568	Bacteria	Alphaproteobacteria	3887492	733.423	263.676	181.455	135.281	108.004	80.0311		>1000	775	105	50	40
Gluconobacter oxydans 621H	NC_006677.1	13325	290633	Bacteria	Alphaproteobacteria	2702173	174.317	128.005	101	90.264	79.0005	55.003		>1000	225	35	30	30
Gramella forsetii KT0803	NC_008571.1	19061	411154	Bacteria	Bacteroidetes/Chlorobi	3798465	494.574	192.403	106.771	51.3511	35.0255	25		270	135	80	45	30
Granulibacter bethesdensis CGDNIH1	NC_008343.1	17111	391165	Bacteria	Alphaproteobacteria	2708355	285.308	107.342	71.9588	31.1327	11.002	4.00552		180	85	45	35	30
Haemophilus ducreyi 35000HP	NC_002940.2	38	233412	Bacteria	Gammaproteobacteria	1698955	87.0752	47.0009	30	23	21.0045	18.0022		70	35	30	30	30
Haemophilus influenzae 86-028NP	NC_007146.2	11752	281310	Bacteria	Gammaproteobacteria	1914490	356.943	153.284	69.1134	23.0037	11.2016	8		165	100	65	35	30
Haemophilus influenzae PittEE	NC_009566.1	16400	374930	Bacteria	Gammaproteobacteria	1813033	230.845	97.0284	47.001	25.0002	18	17		120	80	45	30	30
Haemophilus influenzae PittGG	NC_009567.1	16401	374931	Bacteria	Gammaproteobacteria	1887192	245.659	92.6229	34.7575	16.0007	10	8		110	75	50	30	30
Haemophilus influenzae Rd KW20	NC_000907.1	219	71421	Bacteria	Gammaproteobacteria	1830138	290.834	126.154	46.1323	16.0111	14	10		125	90	55	30	30
Haemophilus parasuis SH0165	NC_011852.1	31099	557723	Bacteria	Gammaproteobacteria	2269156	943.755	510.724	314.004	161.08	83.5544	44.3759		930	445	210	105	50
Haemophilus somnus 129PT	NC_008309.1	322	205914	Bacteria	Gammaproteobacteria	2007700	509.083	265.316	163.649	57.7347	20.7785	8		285	190	105	50	30
Haemophilus somnus 2336	NC_010519.1	388	228400	Bacteria	Gammaproteobacteria	2263857	692.214	250.181	107.849	41.2516	24.0183	13.0018		235	140	90	60	35
Hahella chejuensis KCTC 2396	NC_007645.1	16064	349521	Bacteria	Gammaproteobacteria	7215267	1702.06	617.636	305.131	85.0661	46.0251	30.4974		480	225	160	110	65
Halobacterium salinarum R1	NC_010364.1	106	478009	Archaea	Euryarchaeota	2000962	169.8	51.0376	21.5401	13.0001	11	8		80	50	35	30	30
Halobacterium sp. NRC-1	NC_002607.1	217	64091	Archaea	Euryarchaeota	2014239	172.8	52.0376	21.5401	15.0001	14	8		80	50	35	30	30
Haloquadratum walsbyi DSM 16790	NC_008212.1	17185	362976	Archaea	Euryarchaeota	3132494	1217.92	479.778	223.232	72.0371	15.0101	2		295	200	140	90	55
Halorhodospira halophila SL1	NC_008789.1	15767	349124	Bacteria	Gammaproteobacteria	2678452	282.606	127.184	74.0052	23.6999	11.0006	7		160	90	50	30	30
Halothermothrix orenii H 168	NC_011899.1	16377	373903	Bacteria	Firmicutes	2578146	213.399	107.031	68.0183	43.0246	27.0948	18.1527		205	80	40	30	30
Helicobacter acinonychis str. Sheeba	NC_008229.1	17251	382638	Bacteria	Epsilonproteobacteria	1553927	185.091	86.4277	64.0007	44.2727	34	23.0088		215	70	35	30	30
Helicobacter hepaticus ATCC 51449	NC_004917.1	185	235279	Bacteria	Epsilonproteobacteria	1799146	164.395	67.2733	34.0025	20.0073	12.0334	7.21996		100	55	35	30	30
Helicobacter pylori 26695	NC_000915.1	233	85962	Bacteria	Epsilonproteobacteria	1667867	283.411	130.618	96.5241	60.8524	35.0101	23.0018		345	130	55	30	30
Helicobacter pylori G27	NC_011333.1	31341	563041	Bacteria	Epsilonproteobacteria	1652982	236.244	84.3412	54.0823	26.7978	23	18.0001		145	70	45	30	30
Helicobacter pylori HPAG1	NC_008086.1	16183	357544	Bacteria	Epsilonproteobacteria	1596366	260.637	91.0778	55.0423	27.0408	20	12		140	75	45	30	30
Helicobacter pylori J99	NC_000921.1	234	85963	Bacteria	Epsilonproteobacteria	1643831	288.145	98.092	60.037	38	25.3306	7.04205		170	80	50	35	30
Helicobacter pylori P12	NC_011498.1	32291	570508	Bacteria	Epsilonproteobacteria	1673813	192.089	73.5476	45.0101	33.0083	26.0001	17.0001		115	60	40	30	30
Helicobacter pylori Shi470	NC_010698.2	29045	512562	Bacteria	Epsilonproteobacteria	1608548	265.341	117.32	65.3048	40	23.0025	6.04048		185	90	50	30	30
Heliobacterium modesticaldum Ice1	NC_010337.1	13427	498761	Bacteria	Firmicutes	3075407	756.842	491.721	323.475	206.655	138.271	106.062		>1000	>1000	280	100	40
Herminiimonas arsenicoxydans	NC_009138.1	13467	204773	Bacteria	Betaproteobacteria	3424307	218.432	58.448	34.2427	19	17	12.2449		85	60	40	30	30
Herpetosiphon aurantiacus ATCC 23779	NC_009972.1	16523	316274	Bacteria	Chloroflexi	6346587	2083.06	573.874	245.847	96.0746	54.0172	40.9932		625	255	150	95	65
Hydrogenobaculum sp. Y04AAS1	NC_011126.1	18891	380749	Bacteria	Aquificae	1559514	341.386	121.454	64.5762	29.0538	14.7393	2.00001		180	100	60	35	30
Hyperthermus butylicus DSM 5456	NC_008818.1	208	415426	Archaea	Crenarchaeota	1667163	81.7705	15.0759	7	3	5.20051e-18	4.68683e-31		45	35	30	30	30
Hyphomonas neptunium ATCC 15444	NC_008358.1	15721	228405	Bacteria	Alphaproteobacteria	3705021	219.337	73.4071	33.4898	18.0005	13	10.0002		110	60	40	30	30
Idiomarina loihiensis L2TR	NC_006512.1	10790	283942	Bacteria	Gammaproteobacteria	2839318	141.352	83.111	55.0007	43	36	30.0023		190	65	30	30	30
Ignicoccus hospitalis KIN4/I	NC_009776.1	13914	453591	Archaea	Crenarchaeota	1297538	116.342	46.0001	31.0008	9.30151	0.602388	2.11704e-22		70	45	35	30	30
Jannaschia sp. CCS1	NC_007802.1	12733	290400	Bacteria	Alphaproteobacteria	4317977	156.526	40.0206	25.0001	12.1216	11	9		70	50	35	30	30
Janthinobacterium sp. Marseille	NC_009659.1	16549	375286	Bacteria	Betaproteobacteria	4110251	282.679	63.6973	31.3312	11.0074	8	6		90	65	45	35	30
Kineococcus radiotolerans SRS30216	NC_009664.1	10689	266940	Bacteria	Actinobacteria	4761183	718.988	177.452	103.883	39.3221	19	13		205	140	70	50	40
Klebsiella pneumoniae 342	NC_011283.1	28471	507522	Bacteria	Gammaproteobacteria	5641239	688.119	266.499	142.399	59.0288	27.2391	21		295	190	95	60	35
Klebsiella pneumoniae NTUH-K2044	NC_012731.1	21069	484021	Bacteria	Gammaproteobacteria	5248520	502.981	215.301	108.186	46.4924	26.3057	21.0055		250	155	80	45	30
Klebsiella pneumoniae subsp. pneumoniae MGH 78578	NC_009648.1	31	272620	Bacteria	Gammaproteobacteria	5315120	534.929	255.08	142.833	62.3902	41.1354	25.0247		305	175	95	50	30
Kocuria rhizophila DC2201	NC_010617.1	27833	378753	Bacteria	Actinobacteria	2697540	54.544	13.0049	9.20191	8	8	7.00006		40	35	30	30	30
Lactobacillus acidophilus NCFM	NC_006814.3	82	272621	Bacteria	Firmicutes	1993560	211.589	125.279	66.7689	38.0278	26.0006	14.1108		200	95	40	30	30
Lactobacillus brevis ATCC 367	NC_008497.1	404	387344	Bacteria	Firmicutes	2291220	152.064	82.0723	57.1315	45.3372	39.0001	35.0006		210	55	30	30	30
Lactobacillus casei ATCC 334	NC_008526.1	402	321967	Bacteria	Firmicutes	2895264	527.31	278.664	192.693	138.204	107.179	88.0038		>1000	815	140	55	30
Lactobacillus casei BL23	NC_010999.1	30359	543734	Bacteria	Firmicutes	3079196	824.75	364.594	187.066	85.5587	54.0004	39.0001		630	230	125	75	40
Lactobacillus delbrueckii subsp. bulgaricus ATCC 11842	NC_008054.1	16871	390333	Bacteria	Firmicutes	1864998	518.928	308.06	194.14	109.144	68.0002	34.4123		780	295	130	55	30
Lactobacillus delbrueckii subsp. bulgaricus ATCC BAA-365	NC_008529.1	403	321956	Bacteria	Firmicutes	1856951	392.807	252.13	163.032	95.2788	44.0072	16.0068		465	250	100	40	30
Lactobacillus fermentum IFO 3956	NC_010610.1	18979	334390	Bacteria	Firmicutes	2098685	829.767	499.397	330.378	206.338	99.094	62.055		>1000	525	270	105	40
Lactobacillus gasseri ATCC 33323	NC_008530.1	84	324831	Bacteria	Firmicutes	1894360	169.608	60.3897	29.2305	12.0137	10	8.00182		90	55	35	30	30
Lactobacillus helveticus DPC 4571	NC_010080.1	17811	405566	Bacteria	Firmicutes	2080931	746.298	526.927	410.761	305.209	196.143	94.1176		>1000	990	515	145	35
Lactobacillus johnsonii NCC 533	NC_005362.1	9638	257314	Bacteria	Firmicutes	1992676	225.615	81.5666	48.0003	32	26.8187	21		130	70	40	30	30
Lactobacillus plantarum WCFS1	NC_004567.1	356	220668	Bacteria	Firmicutes	3308274	431.985	195.274	115.235	46.1915	26	22.0045		245	145	80	40	30
Lactobacillus reuteri DSM 20016	NC_009513.1	15766	557436	Bacteria	Firmicutes	1999618	622.554	336.275	195.382	106.649	63.3954	36.3907		790	285	130	65	30
Lactobacillus reuteri JCM 1112	NC_010609.1	19011	557433	Bacteria	Firmicutes	2039414	620.547	340.01	197.789	106.127	60.3952	33.0912		780	280	130	65	30
Lactobacillus sakei subsp. sakei 23K	NC_007576.1	13435	314315	Bacteria	Firmicutes	1884661	159.6	72.5286	44.4847	31.7615	25	18		125	50	35	30	30
Lactobacillus salivarius UCC118	NC_007929.1	13280	362948	Bacteria	Firmicutes	1827111	359.397	148.066	83.6383	49.0042	39.0001	32.9169		265	110	60	35	30
Lactococcus lactis subsp. cremoris MG1363	NC_009004.1	18797	416870	Bacteria	Firmicutes	2529478	484.787	220.336	126.471	81.4071	62.6137	51.551		>1000	180	85	45	30
Lactococcus lactis subsp. cremoris SK11	NC_008527.1	401	272622	Bacteria	Firmicutes	2438589	570.622	332.015	211.655	144.128	106.002	77.4865		>1000	600	145	65	30
Lactococcus lactis subsp. lactis Il1403	NC_002662.1	72	272623	Bacteria	Firmicutes	2365589	499.132	234.008	117.313	65.8783	41.7387	34.0001		395	160	85	50	30
Laribacter hongkongensis HLHK9	NC_012559.1	30817	557598	Bacteria	Betaproteobacteria	3169329	700.841	287.002	148.056	67.0548	35.9981	22.0006		370	175	100	60	35
Lawsonia intracellularis PHE/MN1-00	NC_008011.1	183	363253	Bacteria	Deltaproteobacteria	1457619	37.3191	10.0001	7.00001	2.01103	2	2		35	30	30	30	30
Legionella pneumophila str. Corby	NC_009494.1	17491	400673	Bacteria	Gammaproteobacteria	3576470	448.272	169.748	101.112	65.3193	54.0001	40.0247		550	135	70	40	30
Legionella pneumophila str. Lens	NC_006369.1	13126	297245	Bacteria	Gammaproteobacteria	3345687	278.672	93.6516	57.0172	45.4038	33.4946	24.6193		225	75	45	35	30
Legionella pneumophila str. Paris	NC_006368.1	13127	297246	Bacteria	Gammaproteobacteria	3503610	447.493	197.399	123.579	64.4008	37.0663	24.0026		355	170	80	45	30
Legionella pneumophila subsp. pneumophila str. Philadelphia 1	NC_002942.5	22	272624	Bacteria	Gammaproteobacteria	3397754	265.211	99.8012	57.2304	37.1207	25.0008	16		210	80	50	30	30
Leifsonia xyli subsp. xyli str. CTCB07	NC_006087.1	212	281090	Bacteria	Actinobacteria	2584158	239.411	132.021	117.001	94	77.2744	58.182		>1000	225	45	30	30
Leptothrix cholodnii SP-6	NC_010524.1	20039	395495	Bacteria	Betaproteobacteria	4909403	953.978	220.057	114.218	63.0002	35.0076	27		365	140	85	55	40
Leuconostoc citreum KM20	NC_010471.1	16062	349519	Bacteria	Firmicutes	1796284	117.09	39.2826	15.1027	9	9	9		65	45	30	30	30
Leuconostoc mesenteroides subsp. mesenteroides ATCC 8293	NC_008531.1	315	203120	Bacteria	Firmicutes	2038396	176.581	79.0209	31.8994	15.6703	9	5		90	60	35	30	30
Listeria innocua Clip11262	NC_003212.1	86	272626	Bacteria	Firmicutes	3011208	353.894	121.46	60.037	36.2287	25.1899	18.0011		185	85	55	35	30
Listeria monocytogenes Clip81459	NC_012488.1	32207	634178	Bacteria	Firmicutes	2912690	298.266	134.76	62.2003	28.3334	15.0001	9		160	90	55	30	30
Listeria monocytogenes EGD-e	NC_003210.1	276	169963	Bacteria	Firmicutes	2944528	134.329	58.301	32	17.1197	11	10		80	45	30	30	30
Listeria monocytogenes HCC23	NC_011660.1	29409	552536	Bacteria	Firmicutes	2976212	171.948	69.2661	37	25.3109	22	14.003		90	60	35	30	30
Listeria monocytogenes str. 4b F2365	NC_002973.6	85	265669	Bacteria	Firmicutes	2905187	275.461	97.4704	49.9189	15.9753	8	6		130	80	45	30	30
Listeria welshimeri serovar 6b str. SLCC5334	NC_008555.1	13443	386043	Bacteria	Firmicutes	2814130	226.387	81.3101	36.4571	20.3638	13	13		110	70	45	30	30
Lysinibacillus sphaericus C3-41	NC_010382.1	19619	444177	Bacteria	Firmicutes	4639821	669.239	328.386	164.627	74.081	38.5645	22		400	200	115	60	35
Macrococcus caseolyticus JCSC5402	NC_011999.1	20209	458233	Bacteria	Firmicutes	2102324	176.454	88.4464	45.1164	16.6715	9	6.00017		120	75	35	30	30
Magnetococcus sp. MC-1	NC_008576.1	262	156889	Bacteria	Other Bacteria	4719581	2341.36	1376.97	937.834	513.392	251.977	119.461		>1000	>1000	660	330	165
Magnetospirillum magneticum AMB-1	NC_007626.1	16217	342108	Bacteria	Alphaproteobacteria	4967148	1476.47	429.89	219.663	108.497	71.0921	35.124		835	300	140	80	55
Mannheimia succiniciproducens MBEL55E	NC_006300.1	13068	221988	Bacteria	Gammaproteobacteria	2314078	369.702	134.151	66.16	37.0223	28	23		180	90	50	35	30
Maricaulis maris MCS10	NC_008347.1	17333	394221	Bacteria	Alphaproteobacteria	3368780	375.935	108.63	51.2353	18.0184	12.003	7		135	85	60	40	30
Marinobacter aquaeolei VT8	NC_008740.1	13239	351348	Bacteria	Gammaproteobacteria	4326849	600.595	249.882	154.862	109.487	78.0743	59.0574		>1000	295	95	50	35
Marinomonas sp. MWYL1	NC_009654.1	17445	400668	Bacteria	Gammaproteobacteria	5100344	819.223	369.849	194.007	82.4657	51.0236	34.0498		540	225	130	75	40
Mesoplasma florum L1	NC_006055.1	10650	265311	Bacteria	Firmicutes	793224	58.2645	25.0003	16.0074	7	5.00248	3		50	30	30	30	30
Mesorhizobium loti MAFF303099	NC_002678.2	18	266835	Bacteria	Alphaproteobacteria	7036071	1235.85	289.306	129.483	67.2874	36.0137	22.0007		340	185	95	65	50
Mesorhizobium sp. BNC1	NC_008254.1	10690	266779	Bacteria	Alphaproteobacteria	4412446	164.416	33.5334	23.0007	19	14	5		65	50	35	30	30
Metallosphaera sedula DSM 5348	NC_009440.1	17447	399549	Archaea	Crenarchaeota	2191517	147.64	34.4028	25.0002	10.001	1.61417	6.03929e-21		65	45	35	35	30
Methanobrevibacter smithii ATCC 35061	NC_009515.1	18653	420247	Archaea	Euryarchaeota	1853160	384.218	143.081	74.2172	27.0907	23	19		180	105	60	40	30
Methanocaldococcus jannaschii DSM 2661	NC_000909.1	102	243232	Archaea	Euryarchaeota	1664970	385.083	118.597	68.2508	38.7496	9.01455	5.00083		220	95	50	40	30
Methanococcoides burtonii DSM 6242	NC_007955.1	9634	259564	Archaea	Euryarchaeota	2575032	768.548	304.317	195.684	124.018	87.1193	60.0553		>1000	425	130	65	40
Methanococcus aeolicus Nankai-3	NC_009635.1	18641	419665	Archaea	Euryarchaeota	1569500	462.939	160.023	74.527	25.0001	10.0015	4		165	115	70	45	30
Methanococcus maripaludis C5	NC_009135.1	17641	402880	Archaea	Euryarchaeota	1780761	285.108	78.0169	37.0004	20.1814	13	7.11005		100	70	45	35	30
Methanococcus maripaludis C6	NC_009975.1	19639	444158	Archaea	Euryarchaeota	1744193	232.531	79.215	31.4675	17.0377	11	8.14882		100	65	45	30	30
Methanococcus maripaludis C7	NC_009637.1	18819	426368	Archaea	Euryarchaeota	1772694	338.861	80.6049	36.4498	18.0408	13	6		95	70	50	35	30
Methanococcus maripaludis S2	NC_005791.1	10632	267377	Archaea	Euryarchaeota	1661137	155.476	46.4084	24	13.0273	11	4.00007		75	50	35	30	30
Methanococcus vannielii SB	NC_009634.1	17889	406327	Archaea	Euryarchaeota	1720048	279.387	102.652	56.1027	35.0001	22.0082	12.0918		150	80	50	30	30
Methanocorpusculum labreanum Z	NC_008942.1	18109	410358	Archaea	Euryarchaeota	1804962	491.116	166.879	69.4925	10.0918	3	3		150	110	70	45	30
Methanoculleus marisnigri JR1	NC_009051.1	16330	368407	Archaea	Euryarchaeota	2478101	547.498	154.626	59.2061	27.0163	9	2		170	95	70	45	35
Methanopyrus kandleri AV19	NC_003551.1	294	190192	Archaea	Euryarchaeota	1694969	243.632	65.0634	14.0091	2.001	1.5482e-17	1.07406e-30		90	60	45	30	30
Methanosaeta thermophila PT	NC_008553.1	15765	349307	Archaea	Euryarchaeota	1879471	557.785	152.503	69.9652	43	25.0096	13.5294		215	110	65	45	30
Methanosarcina acetivorans C2A	NC_003552.1	290	188937	Archaea	Euryarchaeota	5751492	3723.94	1399.1	752.435	337.113	198.144	132.001		>1000	>1000	550	230	125
Methanosarcina mazei Go1	NC_003901.1	300	192952	Archaea	Euryarchaeota	4096345	1601.27	579.464	291.612	141.195	96.099	59.1239		>1000	510	185	105	60
Methanosphaera stadtmanae DSM 3091	NC_007681.1	15579	339860	Archaea	Euryarchaeota	1767403	584.049	244.214	154.161	70.9242	37.0756	18		365	200	95	50	30
Methanospirillum hungatei JF-1	NC_007796.1	13015	323259	Archaea	Euryarchaeota	3544738	867.725	346.224	231.11	137.254	86.001	64.5489		>1000	415	150	65	40
Methanothermobacter thermautotrophicus str. Delta H	NC_000916.1	289	187420	Archaea	Euryarchaeota	1751377	380.915	109.269	61.0004	30.2237	16.2763	8		170	85	45	40	30
Methylacidiphilum infernorum V4	NC_010794.1	28995	481448	Bacteria	Other Bacteria	2287145	521.968	242.553	109.316	38.2244	11.0006	3		200	145	90	50	30
Methylibium petroleiphilum PM1	NC_008825.1	10789	420662	Bacteria	Betaproteobacteria	4044195	398.88	114.269	73.0004	53.0007	36.0065	27.0165		295	100	60	40	30
Methylobacillus flagellatus KT	NC_007947.1	10647	265072	Bacteria	Betaproteobacteria	2971517	145.386	34.0549	22	7	3.00014	3		55	45	30	30	30
Methylobacterium chloromethanicum CM4	NC_011757.1	19527	440085	Bacteria	Alphaproteobacteria	5777908	1671.16	433.582	187.162	78.2724	35	23.0103		390	200	125	80	60
Methylobacterium extorquens PA1	NC_010172.1	18637	419610	Bacteria	Alphaproteobacteria	5471154	1298.24	320.195	115.121	44.0959	22	14.0054		240	145	100	70	50
Methylobacterium nodulans ORS 2060	NC_011894.1	20477	460265	Bacteria	Alphaproteobacteria	7772460	6307.57	2532.5	1219.11	453.397	234.286	134.287		>1000	>1000	660	290	180
Methylobacterium populi BJ001	NC_010725.1	19559	441620	Bacteria	Alphaproteobacteria	5800441	1233.79	260.611	139.353	74.6745	54.0677	42		855	180	100	65	45
Methylobacterium radiotolerans JCM 2831	NC_010505.1	18817	426355	Bacteria	Alphaproteobacteria	6077833	1123.42	270.145	148.981	71.9143	33.2833	15.0937		370	180	105	65	45
Methylobacterium sp. 4-46	NC_010511.1	18809	426117	Bacteria	Alphaproteobacteria	7659055	3441.47	1128.67	515.324	207.891	97.0548	66.5443		>1000	520	275	155	105
Methylocella silvestris BL2	NC_011666.1	20635	395965	Bacteria	Alphaproteobacteria	4305430	197.612	55.0765	21.0995	13	6	4		80	55	40	30	30
Methylococcus capsulatus str. Bath	NC_002977.6	21	243233	Bacteria	Gammaproteobacteria	3304561	226.352	96.082	72.2205	52.0001	46	40.0166		405	80	45	30	30
Microcystis aeruginosa NIES-843	NC_010296.1	27835	449447	Bacteria	Cyanobacteria	5842795	6458.31	3339.8	2019.96	911.421	523.638	323.779		>1000	>1000	>1000	885	305
Moorella thermoacetica ATCC 39073	NC_007644.1	10648	264732	Bacteria	Firmicutes	2628784	322.608	117.303	51.4261	26.0001	19.0498	12.0166		140	90	50	35	30
Mycobacterium avium 104	NC_008595.1	88	243243	Bacteria	Actinobacteria	5475491	972.259	306.837	192.26	124.315	95.7618	83.3162		>1000	500	130	65	40
Mycobacterium avium subsp. paratuberculosis K-10	NC_002944.2	91	262316	Bacteria	Actinobacteria	4829781	476.69	127.068	98.1006	69.0124	60	49.3306		>1000	130	55	40	35
Mycobacterium bovis AF2122/97	NC_002945.3	89	233413	Bacteria	Actinobacteria	4345492	1048.78	267.378	153.329	88.7092	49.2778	21.0012		510	225	110	65	45
Mycobacterium bovis BCG str. Pasteur 1173P2	NC_008769.1	18059	410289	Bacteria	Actinobacteria	4374522	1037.91	267.151	165.849	89.7851	57.1678	28.7369		595	230	110	65	45
Mycobacterium bovis BCG str. Tokyo 172	NC_012207.1	31211	561275	Bacteria	Actinobacteria	4371711	1026.77	263.432	167.849	91.7974	54.1864	23.4926		555	245	110	65	45
Mycobacterium gilvum PYR-GCK	NC_009338.1	15760	350054	Bacteria	Actinobacteria	5619607	774.644	254.249	162.693	118.243	86.3237	67.542		>1000	360	105	55	40
Mycobacterium leprae Br4923	NC_011896.1	31271	561304	Bacteria	Actinobacteria	3268071	216.53	136.221	121.007	110	95.1108	39.2092		855	490	45	30	30
Mycobacterium leprae TN	NC_002677.1	90	272631	Bacteria	Actinobacteria	3268203	214.531	137.227	123.007	111	97.1108	37.2092		850	530	45	30	30
Mycobacterium marinum M	NC_010612.1	16725	216594	Bacteria	Actinobacteria	6636827	1905.57	702.281	470.495	274.418	152.669	86.3643		>1000	885	380	165	70
Mycobacterium smegmatis str. MC2 155	NC_008596.1	92	246196	Bacteria	Actinobacteria	6988209	629.802	220.193	149.552	101.333	78	70.0273		>1000	265	90	50	35
Mycobacterium sp. JLS	NC_009077.1	16079	164757	Bacteria	Actinobacteria	6048425	782.169	343.82	238.59	112.402	55.0056	33.9933		600	280	150	70	40
Mycobacterium sp. KMS	NC_008705.1	16081	189918	Bacteria	Actinobacteria	5737227	846.677	373.433	215.655	90.4983	45.0004	29.0082		460	240	140	75	40
Mycobacterium sp. MCS	NC_008146.1	15762	164756	Bacteria	Actinobacteria	5705448	703.401	325.696	195.607	80.4983	48.0002	32.0082		505	210	130	65	35
Mycobacterium tuberculosis CDC1551	NC_002755.2	223	83331	Bacteria	Actinobacteria	4403837	1032.1	277.453	165.564	97.0108	61.244	27.6773		625	260	110	65	45
Mycobacterium tuberculosis F11	NC_009565.1	15642	336982	Bacteria	Actinobacteria	4424435	1054.05	283.976	181.47	105.972	70.4494	37.6655		855	295	120	65	45
Mycobacterium tuberculosis H37Ra	NC_009525.1	18883	419947	Bacteria	Actinobacteria	4419977	1075.17	282.583	172.52	97.0397	65.0046	39.2461		795	255	115	65	45
Mycobacterium tuberculosis H37Rv	NC_000962.2	224	83332	Bacteria	Actinobacteria	4411532	1062.17	274.313	169.528	99.058	66.0015	35.2472		750	260	115	65	45
Mycobacterium ulcerans Agy99	NC_008611.1	16230	362242	Bacteria	Actinobacteria	5631606	804.317	454.137	403.907	350.67	292.601	216.738		>1000	>1000	>1000	165	40
Mycobacterium vanbaalenii PYR-1	NC_008726.1	15761	350058	Bacteria	Actinobacteria	6491865	994.956	441.164	257.697	124.821	81.0604	63.748		>1000	380	175	90	45
Mycoplasma agalactiae PG2	NC_009497.1	16095	347257	Bacteria	Firmicutes	877438	152.199	52.0119	36.2217	19.0002	6.00035	3.00202		80	55	30	30	30
Mycoplasma arthritidis 158L3-1	NC_011025.1	1422	243272	Bacteria	Firmicutes	820453	377.897	124.721	49.4557	16.5403	7	1		135	95	60	40	30
Mycoplasma capricolum subsp. capricolum ATCC 27343	NC_007633.1	16208	340047	Bacteria	Firmicutes	1010023	433.009	170.011	94.1988	36.0418	13	2.00001		205	125	70	40	30
Mycoplasma gallisepticum R	NC_004829.1	409	233150	Bacteria	Firmicutes	996422	839.848	371.507	212.434	78.081	21.0059	7.01658		310	210	135	75	45
Mycoplasma genitalium G37	NC_000908.2	97	243273	Bacteria	Firmicutes	580076	149.206	97.15	60.4647	15.2418	2	3.13103e-16		145	80	30	30	30
Mycoplasma hyopneumoniae 232	NC_006360.1	13120	295358	Bacteria	Firmicutes	892758	335.47	120.894	56.8742	17.4677	10.0025	2		140	90	55	35	30
Mycoplasma hyopneumoniae 7448	NC_007332.1	10639	262722	Bacteria	Firmicutes	920079	326.673	138.797	75.3669	37.6762	19.0531	11.4493		210	110	60	35	30
Mycoplasma hyopneumoniae J	NC_007295.1	10675	262719	Bacteria	Firmicutes	897405	416.108	177.874	83.1255	35.9174	12.0008	8		220	120	70	40	30
Mycoplasma mobile 163K	NC_006908.1	10697	267748	Bacteria	Firmicutes	777079	271.146	83.5868	53.9368	25.6934	10.0082	4.42928		145	70	45	30	30
Mycoplasma mycoides subsp. mycoides SC str. PG1	NC_005364.2	10616	272632	Bacteria	Firmicutes	1211703	581.815	379.794	317.441	243.177	168.625	100.488		>1000	>1000	405	75	30
Mycoplasma penetrans HF-2	NC_004432.1	176	272633	Bacteria	Firmicutes	1358633	665.606	214.497	123.851	47.1364	20.2975	12		245	170	90	50	35
Mycoplasma pneumoniae M129	NC_000912.1	99	272634	Bacteria	Firmicutes	816394	639.589	304.07	175.404	54.7653	7.04974	1.53914e-12		280	185	120	65	30
Mycoplasma pulmonis UAB CTIP	NC_002771.1	100	272635	Bacteria	Firmicutes	963879	235.788	70.0005	48.0181	27	18.1218	12.0614		130	60	45	30	30
Mycoplasma synoviae 53	NC_007294.1	10676	262723	Bacteria	Firmicutes	799476	542.153	330.563	212.316	90.6005	37.0424	13.005		405	245	140	60	30
Myxococcus xanthus DK 1622	NC_008095.1	1421	246197	Bacteria	Deltaproteobacteria	9139763	1788.19	430.865	171.109	69.3898	39.5621	24.0004		360	195	120	80	55
Nanoarchaeum equitans Kin4-M	NC_005213.1	9599	228908	Archaea	Nanoarchaeota	490885	59.969	2	2	4.31515e-19	1.78296e-31	1.15228e-37		40	35	30	30	30
Natranaerobius thermophilus JW/NM-WN-LF	NC_010718.1	20207	457570	Bacteria	Firmicutes	3165557	307.623	158.609	123.008	108.027	91.6725	78.0006		>1000	380	60	35	30
Natronomonas pharaonis DSM 2160	NC_007426.1	15742	348780	Archaea	Euryarchaeota	2595221	420.676	154.843	73.199	16.1847	4.0005	8.23718e-06		175	100	60	40	30
Nautilia profundicola AmH	NC_012115.1	32573	598659	Bacteria	Epsilonproteobacteria	1676444	85.5959	29	12.4531	5.00248	4	4		45	35	30	30	30
Neisseria gonorrhoeae FA 1090	NC_002946.2	23	242231	Bacteria	Betaproteobacteria	2153922	731.931	409.012	276.313	152.953	89.1427	44.7627		935	465	185	85	35
Neisseria gonorrhoeae NCCP11945	NC_011035.1	29335	521006	Bacteria	Betaproteobacteria	2232025	767.555	423.752	253.366	143.318	77.244	38.0176		740	410	165	90	40
Neisseria meningitidis 053442	NC_010120.1	16393	374833	Bacteria	Betaproteobacteria	2153416	1081.83	622.243	408.369	164.178	94.2232	41.315		920	490	210	135	55
Neisseria meningitidis FAM18	NC_008767.1	255	272831	Bacteria	Betaproteobacteria	2194961	1120.77	703.422	454.412	196.55	100.437	41.1025		885	520	260	155	65
Neisseria meningitidis MC58	NC_003112.2	251	122586	Bacteria	Betaproteobacteria	2272360	1177.18	698.892	443.275	185.477	95.5993	46.1011		930	500	245	155	70
Neisseria meningitidis Z2491	NC_003116.1	252	122587	Bacteria	Betaproteobacteria	2184406	1116.83	645.832	424.156	169.734	84.7038	33.3495		810	455	220	150	60
Neorickettsia sennetsu str. Miyayama	NC_007798.1	357	222891	Bacteria	Alphaproteobacteria	859006	46.0005	24.0013	11.0001	4	1	1.42516e-21		35	30	30	30	30
Nitratiruptor sp. SB155-2	NC_009662.1	18963	387092	Bacteria	Epsilonproteobacteria	1877931	48.0087	35	27	20	18.0165	8.02503		40	30	30	30	30
Nitrobacter hamburgensis X14	NC_007964.1	13473	323097	Bacteria	Alphaproteobacteria	4406967	1892.87	660.412	304.028	143.46	83.091	62.4406		>1000	420	190	115	70
Nitrobacter winogradskyi Nb-255	NC_007406.1	13474	323098	Bacteria	Alphaproteobacteria	3402093	885.589	362.728	199.414	130.008	114.05	74.1971		>1000	865	135	75	40
Nitrosococcus oceani ATCC 19707	NC_007484.1	13993	323261	Bacteria	Gammaproteobacteria	3481691	451.958	178.048	95.608	55.6761	41.0995	15.0044		370	125	75	40	30
Nitrosomonas europaea ATCC 19718	NC_004757.1	52	228410	Bacteria	Betaproteobacteria	2812094	408.117	167.781	130.02	102.01	90.21	65.0115		>1000	450	70	40	30
Nitrosomonas eutropha C91	NC_008344.1	13913	335283	Bacteria	Betaproteobacteria	2661057	478.857	245.216	171.318	123.301	83.0051	49.9448		>1000	395	110	45	30
Nitrosopumilus maritimus SCM1	NC_010085.1	19265	436308	Archaea	Crenarchaeota	1645259	278.37	107.178	59.0022	15.2128	3.02237	1		145	85	50	30	30
Nocardia farcinica IFM 10152	NC_006361.1	13117	247156	Bacteria	Actinobacteria	6021225	965.742	220.69	101.343	41.2589	25.108	18.2247		235	130	80	60	40
Nocardioides sp. JS614	NC_008699.1	12738	196162	Bacteria	Actinobacteria	4985871	688.569	210.749	76.3391	36.7015	29	26		170	115	80	55	35
Nostoc punctiforme PCC 73102	NC_010628.1	216	63737	Bacteria	Cyanobacteria	8234322	2831.1	846.134	425.383	238.518	180.124	128.177		>1000	>1000	440	140	85
Nostoc sp. PCC 7120	NC_003272.1	244	103690	Bacteria	Cyanobacteria	6413771	1894.57	458.103	197.658	90.484	59.1463	38.002		820	240	130	85	60
Novosphingobium aromaticivorans DSM 12444	NC_007794.1	204	279238	Bacteria	Alphaproteobacteria	3561584	152.618	48.0122	25.0017	11.0007	10	4		80	50	35	30	30
Oceanobacillus iheyensis HTE831	NC_004193.1	284	221109	Bacteria	Firmicutes	3630528	461.115	206.617	107.886	48.9411	33	16.2213		260	150	80	45	30
Oenococcus oeni PSU-1	NC_008528.1	317	203123	Bacteria	Firmicutes	1780517	103.324	70.0187	46.0949	35.0018	25	12		120	45	30	30	30
Oligotropha carboxidovorans OM5	NC_011386.1	28805	504832	Bacteria	Alphaproteobacteria	3745629	346.276	24.3091	7.18144	5	2	3.7363e-07		65	55	45	35	30
Onion yellows phytoplasma OY-M	NC_005303.1	9615	262768	Bacteria	Firmicutes	860631	936.959	469.693	285.899	160.264	84.1361	34.0517		770	430	210	95	50
Opitutus terrae PB90-1	NC_010571.1	19989	452637	Bacteria	Other Bacteria	5957605	676.835	124.691	51.9062	24.6079	13	12		130	90	60	50	35
Orientia tsutsugamushi Boryong	NC_009488.1	16180	357244	Bacteria	Alphaproteobacteria	2127051	2560.01	1235.86	741.517	409.444	267.05	181.382		>1000	>1000	945	280	125
Orientia tsutsugamushi str. Ikeda	NC_010793.1	18983	334380	Bacteria	Alphaproteobacteria	2008987	3224.75	1644.61	981.166	438.007	236.158	153.33		>1000	>1000	690	280	160
Parabacteroides distasonis ATCC 8503	NC_009615.1	13485	435591	Bacteria	Bacteroidetes/Chlorobi	4811379	741.924	290.318	101.825	47.3866	22.0017	18		250	135	90	65	40
Parvibaculum lavamentivorans DS-1	NC_009719.1	17639	402881	Bacteria	Alphaproteobacteria	3914745	316.659	29.2879	18	11	6.00001	5		65	55	45	35	30
Pasteurella multocida subsp. multocida str. Pm70	NC_002663.1	39	272843	Bacteria	Gammaproteobacteria	2257487	182.998	88.282	35	24	17	12.0002		100	65	40	30	30
Pediococcus pentosaceus ATCC 25745	NC_008525.1	398	278197	Bacteria	Firmicutes	1832387	184.45	66.0618	30.0909	12.0084	8.03337	7		85	60	35	30	30
Pelobacter carbinolicus DSM 2380	NC_007498.2	13337	338963	Bacteria	Deltaproteobacteria	3665893	741.988	284.417	138.64	67.2269	41.0006	22.0001		375	195	100	60	40
Pelobacter propionicus DSM 2379	NC_008609.1	13384	338966	Bacteria	Deltaproteobacteria	4008000	437.286	159.584	114.001	83.0166	72.8187	64.0168		>1000	185	65	40	30
Pelodictyon luteolum DSM 273	NC_007512.1	13012	319225	Bacteria	Bacteroidetes/Chlorobi	2364842	353.656	150.219	80.9404	42.6751	24.0224	12		235	120	60	35	30
Pelodictyon phaeoclathratiforme BU-1	NC_011060.1	13011	324925	Bacteria	Bacteroidetes/Chlorobi	3018238	866.037	244.362	131.655	66.1863	51.1166	36.1353		530	160	90	60	40
Pelotomaculum thermopropionicum SI	NC_009454.1	19023	370438	Bacteria	Firmicutes	3025375	1139.43	376.672	255.895	146.329	84.5839	44.8179		940	440	190	75	45
Persephonella marina EX-H1	NC_012440.1	12526	123214	Bacteria	Aquificae	1930284	104.378	42.0914	22.0183	10.001	7.36788	4		70	40	30	30	30
Petrotoga mobilis SJ95	NC_010003.1	17679	403833	Bacteria	Thermotogae	2169548	947.674	258.401	111.74	46.011	31.8842	20.001		240	140	95	65	45
Phenylobacterium zucineum HLK1	NC_011144.1	19931	450851	Bacteria	Alphaproteobacteria	3996255	452.426	111.443	57.4726	20.0004	15	12		145	85	55	40	30
Photorhabdus luminescens subsp. laumondii TTO1	NC_005126.1	9605	243265	Bacteria	Gammaproteobacteria	5688987	4136.36	1710.99	1036.37	302.685	176.38	114.38		>1000	>1000	425	200	140
Picrophilus torridus DSM 9790	NC_005877.1	10641	263820	Archaea	Euryarchaeota	1545895	175.858	42.1405	16.1815	4.13534	0.110803	6.42034e-23		70	45	35	30	30
Polaromonas naphthalenivorans CJ2	NC_008781.1	13418	365044	Bacteria	Betaproteobacteria	4410291	660.076	201.447	99.468	56.0039	39.0055	35.6065		335	130	80	50	35
Polaromonas sp. JS666	NC_007948.1	13121	296591	Bacteria	Betaproteobacteria	5200264	1111.24	456.368	184.885	51.7917	26.013	12.0152		260	185	125	85	50
Polynucleobacter necessarius subsp. asymbioticus QLW-P1DMWA-1	NC_009379.1	16679	312153	Bacteria	Betaproteobacteria	2159490	131.437	54.0001	30.4681	21.793	7.16886	5.18268		85	50	30	30	30
Polynucleobacter necessarius subsp. necessarius STIR1	NC_010531.1	19991	452638	Bacteria	Betaproteobacteria	1560469	22.1248	9.5272	7.00015	7	2	0.0134759		30	30	30	30	30
Porphyromonas gingivalis ATCC 33277	NC_010729.1	19051	431947	Bacteria	Bacteroidetes/Chlorobi	2354886	812.875	356.257	218.243	133.071	88.0299	67.2613		>1000	450	160	70	40
Porphyromonas gingivalis W83	NC_002950.2	48	242619	Bacteria	Bacteroidetes/Chlorobi	2343476	785.156	379.982	224.284	139.303	84.9563	58.0032		>1000	395	160	75	40
Prochlorococcus marinus str. AS9601	NC_008816.1	13548	146891	Bacteria	Cyanobacteria	1669886	56.1866	31.0196	20.2019	6	5	3.06675		50	30	30	30	30
Prochlorococcus marinus str. MIT 9211	NC_009976.1	13551	93059	Bacteria	Cyanobacteria	1688963	75.1921	29.1598	18.029	9.05465	2	1.00303		55	35	30	30	30
Prochlorococcus marinus str. MIT 9215	NC_009840.1	18633	93060	Bacteria	Cyanobacteria	1738790	62.3796	25	14.006	8	5	2		50	30	30	30	30
Prochlorococcus marinus str. MIT 9301	NC_009091.1	15746	167546	Bacteria	Cyanobacteria	1641879	36.1333	17	10.1007	3	2	2		35	30	30	30	30
Prochlorococcus marinus str. MIT 9303	NC_008820.1	13496	59922	Bacteria	Cyanobacteria	2682675	639.197	209.749	118.915	51.354	30.2946	8		290	155	85	55	35
Prochlorococcus marinus str. MIT 9312	NC_007577.1	13910	74546	Bacteria	Cyanobacteria	1709204	51.1948	22.0014	12.0001	6.04076	5	4.06721		40	30	30	30	30
Prochlorococcus marinus str. MIT 9313	NC_005071.1	220	74547	Bacteria	Cyanobacteria	2410873	384.71	130.535	76.4689	34.0361	18.0129	5		205	110	60	40	30
Prochlorococcus marinus str. MIT 9515	NC_008817.1	13617	167542	Bacteria	Cyanobacteria	1704176	49.0629	20.0183	15.0203	6.00111	6	4		40	30	30	30	30
Prochlorococcus marinus str. NATL1A	NC_008819.1	15660	167555	Bacteria	Cyanobacteria	1864731	133.278	41.0008	25.2296	16.0017	11.0025	6		70	45	30	30	30
Prochlorococcus marinus str. NATL2A	NC_007335.2	13911	59920	Bacteria	Cyanobacteria	1842899	234.395	100.114	66.0235	27.2765	17.0408	6.71367		165	85	45	30	30
Prochlorococcus marinus subsp. marinus str. CCMP1375	NC_005042.1	419	167539	Bacteria	Cyanobacteria	1751080	50.3926	18.2639	15	6.17197	1	3.06694e-08		40	30	30	30	30
Prochlorococcus marinus subsp. pastoris str. CCMP1986	NC_005072.1	213	59919	Bacteria	Cyanobacteria	1657990	58.0083	19	16	5.09072	4.00001	2		40	30	30	30	30
Propionibacterium acnes KPA171202	NC_006085.1	12460	267747	Bacteria	Actinobacteria	2560265	77.3194	35.0002	23	17.0017	14.0498	9.06081		55	35	30	30	30
Prosthecochloris aestuarii DSM 271	NC_011059.1	12749	290512	Bacteria	Bacteroidetes/Chlorobi	2512923	499.197	210.4	127.938	35.7803	20	8.30119		215	160	85	45	30
Prosthecochloris vibrioformis DSM 265	NC_009337.1	12607	290318	Bacteria	Bacteroidetes/Chlorobi	1966858	190.636	88.4659	49.1171	24.4684	12.0002	7.02237		130	75	40	30	30
Proteus mirabilis HI4320	NC_010554.1	12624	529507	Bacteria	Gammaproteobacteria	4063606	674.198	369.716	175.604	78.5444	37.0923	21		435	215	115	75	35
Pseudoalteromonas atlantica T6c	NC_008228.1	13454	342610	Bacteria	Gammaproteobacteria	5187005	515.107	229.256	108.163	51.2064	30.0853	21.015		300	135	85	50	30
Pseudomonas aeruginosa LESB58	NC_011770.1	31101	557722	Bacteria	Gammaproteobacteria	6601757	1149.58	416.257	234.038	94.7679	38.1488	20.0002		385	250	145	85	50
Pseudomonas aeruginosa PA7	NC_009656.1	16720	381754	Bacteria	Gammaproteobacteria	6588339	1125.48	388.737	237.821	114.627	60.1693	25.0824		565	300	160	80	50
Pseudomonas aeruginosa PAO1	NC_002516.2	331	208964	Bacteria	Gammaproteobacteria	6264404	958.705	348.912	182.28	78.1006	29.2198	15.0183		360	220	120	70	45
Pseudomonas aeruginosa UCBPP-PA14	NC_008463.1	386	208963	Bacteria	Gammaproteobacteria	6537648	1138.9	416.161	242.071	90.3381	39.0135	14.0008		405	245	155	80	50
Pseudomonas entomophila L48	NC_008027.1	16800	384676	Bacteria	Gammaproteobacteria	5888780	2605.03	617.321	214.944	81.5551	30.0007	18		385	210	135	100	70
Pseudomonas fluorescens Pf0-1	NC_007492.1	12	205922	Bacteria	Gammaproteobacteria	6438405	1041.23	281.462	125.022	44.3658	21	16		245	150	95	65	45
Pseudomonas fluorescens Pf-5	NC_004129.6	327	220664	Bacteria	Gammaproteobacteria	7074893	1320.66	270.044	89.079	42.0349	17	7.00041		230	125	90	65	45
Pseudomonas fluorescens SBW25	NC_012660.1	31229	216595	Bacteria	Gammaproteobacteria	6722539	1620.4	338.198	170.655	85.3485	30.8508	16.0009		340	240	115	70	55
Pseudomonas mendocina ymp	NC_009439.1	17457	399739	Bacteria	Gammaproteobacteria	5072807	671.368	166.941	66.8858	37.0123	31.0002	29.4966		165	100	70	50	35
Pseudomonas putida F1	NC_009512.1	13909	351746	Bacteria	Gammaproteobacteria	5959964	1662.38	497.233	250.426	99.7746	45.503	24.0033		480	265	155	90	55
Pseudomonas putida GB-1	NC_010322.1	17629	76869	Bacteria	Gammaproteobacteria	6078430	866.645	209.048	103.414	59.208	35.185	23.0017		345	145	80	55	40
Pseudomonas putida KT2440	NC_002947.3	267	160488	Bacteria	Gammaproteobacteria	6181863	1366	393.387	217.943	115.796	71.2304	52.1216		>1000	330	140	80	50
Pseudomonas putida W619	NC_010501.1	17053	390235	Bacteria	Gammaproteobacteria	5774330	956.427	251.868	120.196	53.3936	20.7846	12.3679		265	155	95	55	45
Pseudomonas stutzeri A1501	NC_009434.1	16817	379731	Bacteria	Gammaproteobacteria	4567418	499.909	158.588	83.6075	54.0491	44.0201	37.8224		405	110	65	40	30
Pseudomonas syringae pv. phaseolicola 1448A	NC_005773.3	12416	264730	Bacteria	Gammaproteobacteria	5928787	1012.94	472.587	287.45	170.556	127.028	99.0481		>1000	>1000	220	95	50
Pseudomonas syringae pv. syringae B728a	NC_007005.1	323	205918	Bacteria	Gammaproteobacteria	6093698	1768.03	623.816	274.007	90.7103	36.0043	22.0247		395	245	155	105	70
Pseudomonas syringae pv. tomato str. DC3000	NC_004578.1	359	223283	Bacteria	Gammaproteobacteria	6397126	1314.44	498.253	294.562	191.419	146.385	132.178		>1000	>1000	250	95	55
Psychrobacter arcticus 273-4	NC_007204.1	9633	259536	Bacteria	Gammaproteobacteria	2650701	692.988	456.947	335.34	40.0608	29.4787	20.4433		200	155	150	100	35
Psychrobacter cryohalolentis K5	NC_007969.1	13920	335284	Bacteria	Gammaproteobacteria	3059876	211.904	86.5424	44.1021	19.0025	19	17.0031		120	70	40	30	30
Psychrobacter sp. PRwf-1	NC_009524.1	15759	349106	Bacteria	Gammaproteobacteria	2978976	472.413	262.816	181.346	109.127	62.0003	37.0005		735	305	115	45	30
Psychromonas ingrahamii 37	NC_008709.1	16187	357804	Bacteria	Gammaproteobacteria	4559598	2174.8	743.754	351.564	144.508	59.0001	40.0107		775	330	205	120	75
Pyrobaculum aerophilum str. IM2	NC_003364.1	172	178306	Archaea	Crenarchaeota	2222430	445.243	158.602	99.4988	42.5949	15.0676	7.00003		245	130	65	40	30
Pyrobaculum arsenaticum DSM 13514	NC_009376.1	15582	340102	Archaea	Crenarchaeota	2121076	191.076	63.5459	41.0015	17.6025	4.00406	2.06946e-10		100	55	40	30	30
Pyrobaculum calidifontis JCM 11548	NC_009073.1	18111	410359	Archaea	Crenarchaeota	2009313	231.53	61.3715	24.0816	8.00001	7.4726e-07	2.35792e-25		90	60	40	35	30
Pyrobaculum islandicum DSM 4184	NC_008701.1	16743	384616	Archaea	Crenarchaeota	1826402	793.697	279.796	128.578	43.4665	14.8503	4.90485		245	165	95	65	40
Pyrococcus abyssi GE5	NC_000868.1	179	272844	Archaea	Euryarchaeota	1765118	124.905	11.0926	8	2	2	6.74403e-06		50	40	35	30	30
Pyrococcus furiosus DSM 3638	NC_003413.1	287	186497	Archaea	Euryarchaeota	1908256	315.386	87.4074	59.4534	38.4163	30	2.00408		170	65	40	35	30
Pyrococcus horikoshii OT3	NC_000961.1	207	70601	Archaea	Euryarchaeota	1738505	196.417	52.5684	25.7055	6.04409	4	9.38929e-17		85	45	40	30	30
Ralstonia solanacearum GMI1000	NC_003295.1	13	267608	Bacteria	Betaproteobacteria	3716413	504.461	160.988	90.6841	53.0042	44	34.0002		280	120	65	45	30
Renibacterium salmoninarum ATCC 33209	NC_010168.1	19227	288705	Bacteria	Actinobacteria	3155250	205.693	107.309	102	94.0016	87.0001	72.0487		>1000	235	40	30	30
Rhizobium etli CFN 42	NC_007761.1	13932	347834	Bacteria	Alphaproteobacteria	4381608	337.214	68.3514	39.4577	30.0002	25	22.0153		100	65	50	35	30
Rhizobium etli CIAT 652	NC_010994.1	28021	491916	Bacteria	Alphaproteobacteria	4513324	596.365	158.348	67.4594	38.0408	30.1108	18.211		180	100	70	50	35
Rhizobium leguminosarum bv. trifolii WSM2304	NC_011369.1	20179	395492	Bacteria	Alphaproteobacteria	4537948	758.226	150.791	60.2744	34.0009	21	15		150	100	70	55	40
Rhizobium leguminosarum bv. viciae 3841	NC_008380.1	344	216596	Bacteria	Alphaproteobacteria	5057142	640.825	133.578	47.4887	23.1197	14.7358	10.0165		125	90	65	50	35
Rhizobium sp. NGR234	NC_012587.1	21101	394	Bacteria	Alphaproteobacteria	3925702	728.209	179.893	91.5076	62.6031	47.0224	35.3846		485	120	75	55	35
Rhodobacter sphaeroides ATCC 17025	NC_009428.1	15755	349102	Bacteria	Alphaproteobacteria	3217726	401.184	113.698	63.2107	41.3304	32	18.002		215	85	55	40	30
Rhodococcus erythropolis PR4	NC_012490.1	20395	234621	Bacteria	Actinobacteria	6516310	695.442	263.536	137.714	57.7337	23.0005	11.0001		280	170	95	55	35
Rhodococcus jostii RHA1	NC_008268.1	13693	101510	Bacteria	Actinobacteria	7804765	1851.91	669.505	385.819	203.514	88.5388	46.0545		965	475	265	130	70
Rhodococcus opacus B4	NC_012522.1	34839	632772	Bacteria	Actinobacteria	7913450	1712.16	550.571	295.879	128.37	52.0532	24.3742		605	310	185	105	60
Rhodoferax ferrireducens T118	NC_007908.1	13908	338969	Bacteria	Betaproteobacteria	4712337	718.322	277.778	118.667	50.001	24.2656	15		275	150	95	55	35
Rhodopirellula baltica SH 1	NC_005027.1	413	243090	Bacteria	Planctomycetes	7145576	1224.44	442.189	214.813	105.849	62.0568	46.3021		935	275	135	85	50
Rhodopseudomonas palustris BisA53	NC_008435.1	15751	316055	Bacteria	Alphaproteobacteria	5505494	1442.63	345.986	151.424	77.5784	45.068	34.1653		465	200	110	75	50
Rhodopseudomonas palustris BisB18	NC_007925.1	15750	316056	Bacteria	Alphaproteobacteria	5513844	1756.38	471.47	211.867	81.5282	47.0017	30.0116		470	215	135	85	65
Rhodopseudomonas palustris BisB5	NC_007958.1	15749	316057	Bacteria	Alphaproteobacteria	4892717	825.827	141.812	56.0283	27.0763	14	9		170	100	65	50	40
Rhodopseudomonas palustris CGA009	NC_005296.1	57	258594	Bacteria	Alphaproteobacteria	5459213	773.732	102.354	36.0266	20	15	10		105	80	60	50	40
Rhodopseudomonas palustris HaA2	NC_007778.1	15747	316058	Bacteria	Alphaproteobacteria	5331656	1343.11	219.817	85.6386	19.7052	6	5		165	120	85	60	50
Rhodopseudomonas palustris TIE-1	NC_011004.1	20167	395960	Bacteria	Alphaproteobacteria	5744041	865.277	123.966	59.0098	25.4254	8.78123	5.00001		175	90	65	50	40
Rhodospirillum centenum SW	NC_011420.1	18307	414684	Bacteria	Alphaproteobacteria	4355548	524.785	156.217	97.2433	66.3446	45.1272	37.7408		475	130	60	45	30
Rhodospirillum rubrum ATCC 11170	NC_007643.1	58	269796	Bacteria	Alphaproteobacteria	4352825	729.013	227.465	102.318	30.2821	6	5		210	130	90	50	40
Rickettsia akari str. Hartford	NC_009881.1	12953	293614	Bacteria	Alphaproteobacteria	1231060	225.938	49.2207	26	21.0408	10.2126	1		80	60	40	30	30
Rickettsia bellii OSU 85-389	NC_009883.1	17237	391896	Bacteria	Alphaproteobacteria	1528980	743.212	246.223	92.081	35.2019	28.0001	22.0285		175	125	90	60	40
Rickettsia bellii RML369-C	NC_007940.1	13996	336407	Bacteria	Alphaproteobacteria	1522076	701.312	228.912	84.0514	39.3373	36	27.0067		175	120	85	55	35
Rickettsia canadensis str. McKiel	NC_009879.1	12952	293613	Bacteria	Alphaproteobacteria	1159772	74.3903	23.3331	18.0038	14	5.1653	1		45	35	30	30	30
Rickettsia conorii str. Malish 7	NC_003103.1	42	272944	Bacteria	Alphaproteobacteria	1268755	442.639	76.1398	12.0997	7	4	1		90	75	55	40	30
Rickettsia felis URRWXCal2	NC_007109.1	13884	315456	Bacteria	Alphaproteobacteria	1485148	1060.86	359.214	123.074	40.6703	29.0013	24		180	135	110	75	50
Rickettsia massiliae MTU5	NC_009900.1	18271	416276	Bacteria	Alphaproteobacteria	1360898	529.056	118.952	35.2221	27	27	13.0673		110	80	60	45	30
Rickettsia peacockii str. Rustic	NC_012730.1	31309	562019	Bacteria	Alphaproteobacteria	1288492	480.007	122.008	55.3748	46	42.0017	36		205	90	60	40	30
Rickettsia prowazekii str. Madrid E	NC_000963.1	43	272947	Bacteria	Alphaproteobacteria	1111523	24.3111	11	11	5	1.00001	5.20239e-19		30	30	30	30	30
Rickettsia rickettsii str. Iowa	NC_010263.1	19943	452659	Bacteria	Alphaproteobacteria	1268175	402.978	58.6767	12.0004	5	4.00007	3.73969e-07		85	65	50	40	30
Rickettsia rickettsii str. 'Sheila Smith'	NC_009882.1	9636	392021	Bacteria	Alphaproteobacteria	1257710	392.911	57.7121	11.011	6	5	1.00001		80	65	50	40	30
Rickettsia typhi str. Wilmington	NC_006142.1	10679	257363	Bacteria	Alphaproteobacteria	1111496	21.008	9.00068	5.00015	5	3	1.51123e-05		30	30	30	30	30
Roseiflexus castenholzii DSM 13941	NC_009767.1	13462	383372	Bacteria	Chloroflexi	5723298	2658.91	1332.24	963.155	425.359	183.497	51.4543		>1000	715	475	280	160
Roseiflexus sp. RS-1	NC_009523.1	16190	357808	Bacteria	Chloroflexi	5801598	3364.54	1414.58	803.171	332.676	150.759	77.2409		>1000	735	400	230	135
Roseobacter denitrificans OCh 114	NC_008209.1	16426	375451	Bacteria	Alphaproteobacteria	4133097	216.563	77.1425	45.0034	30	20.0013	13.0017		115	70	40	30	30
Rubrobacter xylanophilus DSM 9941	NC_008148.1	10670	266117	Bacteria	Actinobacteria	3225748	703.737	299.042	193.475	95.1434	46.0767	18.4267		485	250	130	60	35
Ruegeria pomeroyi DSS-3	NC_003911.11	281	246200	Bacteria	Alphaproteobacteria	4109442	287.955	97.1199	50.949	24.0037	24	18		130	80	50	35	30
Saccharophagus degradans 2-40	NC_007912.1	316	203122	Bacteria	Gammaproteobacteria	5057531	660.635	324.3	185.062	80.1423	40.4839	21.1827		430	210	120	65	35
Saccharopolyspora erythraea NRRL 2338	NC_009142.1	18489	405948	Bacteria	Actinobacteria	8212805	1551.89	536.308	333.136	200.185	106.598	43.2583		955	575	265	105	60
Salinibacter ruber DSM 13855	NC_007677.1	16159	309807	Bacteria	Bacteroidetes/Chlorobi	3551823	411.987	132.278	73.4915	28.0168	15	1.09762		185	105	60	40	30
Salinispora arenicola CNS-205	NC_009953.1	17109	391037	Bacteria	Actinobacteria	5786361	1041.12	343.044	188.05	95.5025	59.3762	32.0062		660	250	125	70	45
Salinispora tropica CNB-440	NC_009380.1	16342	369723	Bacteria	Actinobacteria	5183331	789.229	328.037	194.718	98.7588	54.5739	30.083		580	275	130	70	40
Salmonella enterica subsp. arizonae serovar 62:z4,z23:--	NC_010067.1	13030	41514	Bacteria	Gammaproteobacteria	4600800	626.166	307.871	170.73	82.2571	49.6712	21.0537		505	220	115	65	35
Salmonella enterica subsp. enterica serovar Agona str. SL483	NC_011149.1	20063	454166	Bacteria	Gammaproteobacteria	4798660	640.164	279.703	141.563	68.2202	43.1111	32.079		460	175	100	55	35
Salmonella enterica subsp. enterica serovar Choleraesuis str. SC-B67	NC_006905.1	9618	321314	Bacteria	Gammaproteobacteria	4755700	536.737	242.592	127.119	78.0084	60.0002	45.1496		855	170	90	50	30
Salmonella enterica subsp. enterica serovar Dublin str. CT_02021853	NC_011205.1	19467	439851	Bacteria	Gammaproteobacteria	4842908	523.704	187.773	75.4543	29.0033	22.8187	14		165	115	75	45	30
Salmonella enterica subsp. enterica serovar Enteritidis str. P125109	NC_011294.1	30687	550537	Bacteria	Gammaproteobacteria	4685848	467.096	163.554	72.1097	22.2019	15.2216	14		150	100	70	40	30
Salmonella enterica subsp. enterica serovar Gallinarum str. 287/91	NC_011274.1	30689	550538	Bacteria	Gammaproteobacteria	4658697	371.829	118.203	58.0914	20.0074	13.3869	12		145	85	55	40	30
Salmonella enterica subsp. enterica serovar Heidelberg str. SL476	NC_011083.1	20045	454169	Bacteria	Gammaproteobacteria	4888768	548.168	230.968	119.453	64.0005	46	29.4966		430	155	85	50	35
Salmonella enterica subsp. enterica serovar Newport str. SL254	NC_011080.1	18747	423368	Bacteria	Gammaproteobacteria	4827641	729.754	309.562	122.86	35.2714	23.899	16.0415		220	145	100	60	40
Salmonella enterica subsp. enterica serovar Paratyphi A str. AKU_12601	NC_011147.1	30943	554290	Bacteria	Gammaproteobacteria	4581797	390.366	143.097	66.2647	34.0025	22.0334	14.0017		165	100	60	40	30
Salmonella enterica subsp. enterica serovar Paratyphi A str. ATCC 9150	NC_006511.1	13086	295319	Bacteria	Gammaproteobacteria	4585229	400.288	152.097	75.2647	39.0025	26.0334	16.0907		215	105	60	40	30
Salmonella enterica subsp. enterica serovar Paratyphi B str. SPB7	NC_010102.1	27803	272994	Bacteria	Gammaproteobacteria	4858887	658.2	292.823	129.572	55.6704	34.2028	18.0451		310	145	95	60	35
Salmonella enterica subsp. enterica serovar Paratyphi C strain RKS4594	NC_012125.1	20993	476213	Bacteria	Gammaproteobacteria	4833080	468.408	205.575	95.9871	52.0183	37.0014	30		315	125	80	45	30
Salmonella enterica subsp. enterica serovar Schwarzengrund str. CVM19633	NC_011094.1	19459	439843	Bacteria	Gammaproteobacteria	4709075	583.962	264.03	134.591	61.767	31.5612	16.1357		355	165	95	55	35
Salmonella enterica subsp. enterica serovar Typhi str. CT18	NC_003198.1	236	220341	Bacteria	Gammaproteobacteria	4809037	463.938	174.643	83.232	59	51	19		615	120	65	40	30
Salmonella enterica subsp. enterica serovar Typhi Ty2	NC_004631.1	371	209261	Bacteria	Gammaproteobacteria	4791961	440.119	177.913	86.2305	58.0002	44.3029	20		405	120	70	40	30
Salmonella typhimurium LT2	NC_003197.1	241	99287	Bacteria	Gammaproteobacteria	4857432	728.408	317.525	138.684	59.1224	32	18		300	160	105	65	40
Serratia proteamaculans 568	NC_009832.1	17459	399741	Bacteria	Gammaproteobacteria	5448853	1195.77	423.693	148.644	45.8066	20	15		235	160	115	80	50
Shewanella amazonensis SB2B	NC_008700.1	13385	326297	Bacteria	Gammaproteobacteria	4306142	272.43	151.371	66.0467	45.0613	30.0043	15		200	95	55	30	30
Shewanella baltica OS155	NC_009052.1	13386	325240	Bacteria	Gammaproteobacteria	5127376	778.327	412.743	252.622	157.065	131.002	124		>1000	>1000	195	85	40
Shewanella baltica OS185	NC_009665.1	17643	402882	Bacteria	Gammaproteobacteria	5229686	1285.45	634.581	317.626	131.119	47.3178	35		495	310	190	110	65
Shewanella baltica OS195	NC_009997.1	13389	399599	Bacteria	Gammaproteobacteria	5347283	1235.24	582.923	271.169	108.456	70.8317	60.1496		>1000	285	165	100	60
Shewanella baltica OS223	NC_011663.1	17985	407976	Bacteria	Gammaproteobacteria	5145902	759.616	361.692	181.644	98.0248	73.0003	69.0608		>1000	265	125	75	40
Shewanella denitrificans OS217	NC_007954.1	13390	318161	Bacteria	Gammaproteobacteria	4545906	1148.47	541.334	289.678	144.68	89.129	66.3283		>1000	420	190	100	55
Shewanella frigidimarina NCIMB 400	NC_008345.1	13391	318167	Bacteria	Gammaproteobacteria	4845257	606.33	290.408	159.517	86.7018	60.5108	47.0012		935	210	105	55	35
Shewanella halifaxensis HAW-EB4	NC_010334.1	20241	458817	Bacteria	Gammaproteobacteria	5226917	845.943	360.883	176.606	62.1701	30.3696	22		320	185	120	75	40
Shewanella loihica PV-4	NC_009092.1	13906	323850	Bacteria	Gammaproteobacteria	4602594	537.08	196.255	76.6204	38.7144	24.2216	21.0247		200	105	80	50	30
Shewanella oneidensis MR-1	NC_004347.1	335	211586	Bacteria	Gammaproteobacteria	4969803	980.069	571.465	354.3	234.533	161.024	123.011		>1000	>1000	295	120	55
Shewanella pealeana ATCC 700345	NC_009901.1	17415	398579	Bacteria	Gammaproteobacteria	5174581	920.195	401.99	207.992	97.1004	58.0104	51.0054		>1000	260	140	80	45
Shewanella piezotolerans WP3	NC_011566.1	17675	225849	Bacteria	Gammaproteobacteria	5396476	1247.48	664.501	384.799	178.147	58.0285	43.6867		795	355	235	130	65
Shewanella putrefaciens CN-32	NC_009438.1	13393	319224	Bacteria	Gammaproteobacteria	4659220	803.923	379.004	189.925	81.5573	43	30.0001		385	230	125	75	40
Shewanella sediminis HAW-EB3	NC_009831.1	18789	425104	Bacteria	Gammaproteobacteria	5517674	1001.43	423.556	189.431	68.1562	39.0224	24.0414		360	210	125	80	45
Shewanella sp. MR-4	NC_008321.1	13904	60480	Bacteria	Gammaproteobacteria	4706287	446.715	244.093	124.402	58.0005	32.1987	24		305	165	90	45	30
Shewanella sp. MR-7	NC_008322.1	13903	60481	Bacteria	Gammaproteobacteria	4792610	557.408	278.029	135.107	69.7419	46	25		425	180	95	55	30
Shewanella sp. W3-18-1	NC_008750.1	13902	351745	Bacteria	Gammaproteobacteria	4708380	539.639	261.742	124.46	72.8159	56.1271	47.6703		1000	160	95	50	30
Shewanella woodyi ATCC 51908	NC_010506.1	17455	392500	Bacteria	Gammaproteobacteria	5935403	1335.1	689.294	364.269	152.806	74.5859	39.0234		710	350	215	120	70
Shigella boydii CDC 3083-94	NC_010658.1	15637	344609	Bacteria	Gammaproteobacteria	4615997	1404.52	857.363	694.976	565.151	454.705	192.962		>1000	>1000	>1000	770	95
Shigella boydii Sb227	NC_007613.1	13146	300268	Bacteria	Gammaproteobacteria	4519823	977.044	630.167	507.468	419.068	349.28	165.084		>1000	>1000	800	355	50
Shigella dysenteriae Sd197	NC_007606.1	13145	300267	Bacteria	Gammaproteobacteria	4369232	1297.27	918.39	761.12	637.693	529.88	125.74		>1000	>1000	795	780	125
Shigella flexneri 2a str. 2457T	NC_004741.1	408	198215	Bacteria	Gammaproteobacteria	4599354	1009.52	587.939	449.251	360.49	282.228	136.934		>1000	>1000	785	205	50
Shigella flexneri 2a str. 301	NC_004337.1	310	198214	Bacteria	Gammaproteobacteria	4607203	1005.39	586.119	457.093	383.086	305.011	149.603		>1000	>1000	790	245	50
Shigella flexneri 5 str. 8401	NC_008258.1	16375	373384	Bacteria	Gammaproteobacteria	4574284	984.267	582.222	455.246	376.357	284.351	136.439		>1000	>1000	785	245	50
Shigella sonnei Ss046	NC_007384.1	13151	300269	Bacteria	Gammaproteobacteria	4825265	1290.22	712.628	553.725	453.385	380.23	185.763		>1000	>1000	945	490	70
Silicibacter sp. TM1040	NC_008044.1	13040	292414	Bacteria	Alphaproteobacteria	3200938	430.639	179.466	87.8565	20.9542	2.63787	1.40874e-21		190	120	75	40	30
Sinorhizobium medicae WSM419	NC_009636.1	16304	366394	Bacteria	Alphaproteobacteria	3781904	298.739	80.1171	39.1006	24.0002	15.1109	8.06081		100	65	50	35	30
Sinorhizobium meliloti 1021	NC_003047.1	19	266834	Bacteria	Alphaproteobacteria	3654135	642.66	220.998	133.775	72.2231	46.0224	39		445	170	85	60	35
Sodalis glossinidius str. 'morsitans'	NC_007712.1	16309	343509	Bacteria	Gammaproteobacteria	4171146	2213.62	962.559	531.609	275.481	129.763	58.9099		>1000	635	370	180	90
Solibacter usitatus Ellin6076	NC_008536.1	12638	234267	Bacteria	Acidobacteria	9965640	1970.26	736.084	400.462	202.13	112.826	78.0016		>1000	705	275	130	75
Sorangium cellulosum 'So ce 56'	NC_010162.1	28111	448385	Bacteria	Deltaproteobacteria	13033779	5513.36	1472.93	648.3	198.418	71.4587	40.2101		775	390	255	170	115
Sphingomonas wittichii RW1	NC_009511.1	17343	392499	Bacteria	Alphaproteobacteria	5382261	1313.65	260.713	90.7553	40.3013	26	13.0008		210	125	95	65	45
Sphingopyxis alaskensis RB2256	NC_008048.1	13907	317655	Bacteria	Alphaproteobacteria	3345170	490.054	119.501	82.1405	44.2032	14.0406	11.0002		230	95	50	40	30
Staphylococcus aureus RF122	NC_007622.1	63	273036	Bacteria	Firmicutes	2742531	432.093	163.957	83.1122	47.6803	28.1654	20		250	110	70	40	30
Staphylococcus aureus subsp. aureus COL	NC_002951.2	238	93062	Bacteria	Firmicutes	2809422	616.583	269.03	131.586	49.883	25.0806	17		260	165	95	60	35
Staphylococcus aureus subsp. aureus JH1	NC_009632.1	15758	359787	Bacteria	Firmicutes	2906507	772.494	317.439	144.481	50.4049	29.003	24		265	170	105	65	40
Staphylococcus aureus subsp. aureus JH9	NC_009487.1	15757	359786	Bacteria	Firmicutes	2906700	769.494	314.439	141.481	46.4049	26.003	22		250	170	100	65	40
Staphylococcus aureus subsp. aureus MRSA252	NC_002952.2	265	282458	Bacteria	Firmicutes	2902619	560.868	230.446	117.489	61.2048	41.7333	29.0002		410	145	85	50	30
Staphylococcus aureus subsp. aureus MSSA476	NC_002953.3	266	282459	Bacteria	Firmicutes	2799802	544.949	225.549	107.508	35.2709	15.3679	12		200	135	85	50	30
Staphylococcus aureus subsp. aureus Mu3	NC_009782.1	18509	418127	Bacteria	Firmicutes	2880168	590.561	251.545	129.397	48.0509	27	21.2725		255	160	95	55	30
Staphylococcus aureus subsp. aureus Mu50	NC_002758.2	263	158878	Bacteria	Firmicutes	2878529	588.564	252.545	129.396	50.0509	27	21.2725		255	160	95	55	30
Staphylococcus aureus subsp. aureus MW2	NC_003923.1	306	196620	Bacteria	Firmicutes	2820462	595.829	235.089	109.297	41.4061	15.111	13		220	145	85	55	30
Staphylococcus aureus subsp. aureus N315	NC_002745.2	264	158879	Bacteria	Firmicutes	2814816	525.358	230.568	114.304	40.8491	27	20		230	145	85	50	30
Staphylococcus aureus subsp. aureus NCTC 8325	NC_007795.1	237	93061	Bacteria	Firmicutes	2821361	687.845	282.17	132.794	47.4859	22.064	14		250	165	95	65	35
Staphylococcus aureus subsp. aureus str. Newman	NC_009641.1	18801	426430	Bacteria	Firmicutes	2878897	866.831	396.947	199.741	88.2737	41.3741	32		445	230	130	80	45
Staphylococcus aureus subsp. aureus USA300_FPR3757	NC_007793.1	16313	451515	Bacteria	Firmicutes	2872769	710.535	278.488	129.409	50.2121	23.5508	14.003		265	165	100	60	35
Staphylococcus aureus subsp. aureus USA300_TCH1516	NC_010079.1	19489	451516	Bacteria	Firmicutes	2872915	720.598	279.276	128.361	49.2119	22.0001	13		260	160	100	65	35
Staphylococcus carnosus subsp. carnosus TM300	NC_012121.1	34811	396513	Bacteria	Firmicutes	2566424	191.413	89.0738	40.056	21.0165	10.0037	7		120	70	40	30	30
Staphylococcus epidermidis ATCC 12228	NC_004461.1	279	176280	Bacteria	Firmicutes	2499279	402.279	224.858	132.261	75.0252	41.0101	20.9048		395	190	85	40	30
Staphylococcus epidermidis RP62A	NC_002976.3	64	176279	Bacteria	Firmicutes	2616530	447.721	255.611	149.305	73.8091	45.8824	30		475	195	100	45	30
Staphylococcus haemolyticus JCSC1435	NC_007168.1	12508	279808	Bacteria	Firmicutes	2685015	465.392	319.357	228.056	155.212	112.504	81.5082		>1000	700	165	50	30
Staphylococcus saprophyticus subsp. saprophyticus ATCC 15305	NC_007350.1	15596	342451	Bacteria	Firmicutes	2516575	234.289	125.112	62.45	25.0285	14	13		160	85	45	30	30
Staphylothermus marinus F1	NC_009033.1	17449	399550	Archaea	Crenarchaeota	1570485	222.772	74.1648	35.0081	4.19659	5.03046e-06	4.32593e-25		105	60	40	30	30
Stenotrophomonas maltophilia K279a	NC_010943.1	30351	522373	Bacteria	Gammaproteobacteria	4851126	1117.36	351.974	168.452	62.8076	39.0907	22.0366		315	185	120	75	45
Stenotrophomonas maltophilia R551-3	NC_011071.1	17107	391008	Bacteria	Gammaproteobacteria	4573969	1027.29	264.905	108.557	39.0004	25.0067	17		200	135	90	60	40
Streptococcus agalactiae 2603V/R	NC_004116.1	330	208435	Bacteria	Firmicutes	2160267	158.217	96.597	65.2181	47.0001	32	21		230	80	35	30	30
Streptococcus agalactiae A909	NC_007432.1	326	205921	Bacteria	Firmicutes	2127839	200.268	103.668	64.0189	36	27.2466	20		165	80	40	30	30
Streptococcus agalactiae NEM316	NC_004368.1	334	211110	Bacteria	Firmicutes	2211485	162.325	85.6675	54.025	28.6703	15.003	12.8187		145	65	35	30	30
Streptococcus equi subsp. equi 4047	NC_012471.1	30765	553482	Bacteria	Firmicutes	2253793	472.878	224.415	141.134	103.018	80.0057	69		>1000	350	85	45	30
Streptococcus equi subsp. zooepidemicus	NC_012470.1	30767	40041	Bacteria	Firmicutes	2149868	638.288	257.743	138.345	74.1971	41.0151	28		415	195	95	55	35
Streptococcus equi subsp. zooepidemicus MGCS10565	NC_011134.1	30781	552526	Bacteria	Firmicutes	2024171	496.369	193.406	112.004	56.4	45.002	35.3315		395	155	80	45	30
Streptococcus gordonii str. Challis substr. CH1	NC_009785.1	66	467705	Bacteria	Firmicutes	2196662	367.461	143.4	64.5366	28.025	16	7.00452		165	95	60	35	30
Streptococcus mutans UA159	NC_004350.1	333	210007	Bacteria	Firmicutes	2030921	195.119	91.1319	49.2117	26	20	14.0026		130	75	40	30	30
Streptococcus pneumoniae 70585	NC_012468.1	28043	488221	Bacteria	Firmicutes	2184682	896.302	506.971	277.19	101.361	36.2551	12.2036		380	260	160	105	45
Streptococcus pneumoniae ATCC 700669	NC_011900.1	31233	561276	Bacteria	Firmicutes	2221315	871.345	459.497	224.514	85.0995	38.3198	18.206		375	235	145	90	45
Streptococcus pneumoniae CGSP14	NC_010582.1	29179	516950	Bacteria	Firmicutes	2209198	829.996	444.501	240.617	112.643	49.0184	22		555	290	155	90	45
Streptococcus pneumoniae D39	NC_008533.1	16374	373153	Bacteria	Firmicutes	2046115	745.888	409.733	204.514	76.1836	18.4559	7.0487		310	220	135	80	35
Streptococcus pneumoniae G54	NC_011072.1	29047	512566	Bacteria	Firmicutes	2078953	706.48	371.341	195.283	75.5369	31.0009	12.0048		360	200	130	75	35
Streptococcus pneumoniae Hungary19A-6	NC_010380.1	28035	487214	Bacteria	Firmicutes	2245615	844.853	445.178	231.425	91.1335	34.511	14.0001		370	245	155	85	40
Streptococcus pneumoniae JJA	NC_012466.1	28039	488222	Bacteria	Firmicutes	2120234	785.851	445.642	221.85	76.9861	26.1169	12.206		340	225	145	90	40
Streptococcus pneumoniae P1031	NC_012467.1	28041	488223	Bacteria	Firmicutes	2111882	911.271	453.128	220.096	69.7836	24.0832	11		320	210	140	90	45
Streptococcus pneumoniae R6	NC_003098.1	278	171101	Bacteria	Firmicutes	2038615	748.885	410.735	206.603	74.1836	18.456	7.04707		300	215	135	85	40
Streptococcus pneumoniae Taiwan19F-14	NC_012469.1	28037	487213	Bacteria	Firmicutes	2112148	739.235	427.289	226.415	97.5976	40.0064	27.0001		430	260	145	85	35
Streptococcus pneumoniae TIGR4	NC_003028.3	277	170187	Bacteria	Firmicutes	2160842	838.242	490.431	257.997	110.29	52.0225	24.3793		545	290	165	95	45
Streptococcus pyogenes M1 GAS	NC_002737.1	269	160490	Bacteria	Firmicutes	1852441	243.162	98.2756	60.0002	35	27	11.0001		150	80	45	30	30
Streptococcus pyogenes MGAS10270	NC_008022.1	16364	370552	Bacteria	Firmicutes	1928252	228.46	88.636	56.237	25.3012	19	16.0003		155	75	45	30	30
Streptococcus pyogenes MGAS10394	NC_006086.1	12469	286636	Bacteria	Firmicutes	1899877	264.472	125.746	65.2473	38.0005	24	23		185	95	50	30	30
Streptococcus pyogenes MGAS10750	NC_008024.1	16366	370554	Bacteria	Firmicutes	1937111	224.458	90.0257	48.3276	35.0005	21.0085	16		130	70	45	30	30
Streptococcus pyogenes MGAS2096	NC_008023.1	16365	370553	Bacteria	Firmicutes	1860355	176.456	97.5704	63.0031	34.0111	22.0005	18.0457		155	80	35	30	30
Streptococcus pyogenes MGAS315	NC_004070.1	311	198466	Bacteria	Firmicutes	1900521	350.579	155.701	92.5309	55.1356	33.0025	17.0003		285	125	65	35	30
Streptococcus pyogenes MGAS5005	NC_007297.1	13888	293653	Bacteria	Firmicutes	1838554	159.227	71.5514	41.2026	27	21.0022	15		105	55	35	30	30
Streptococcus pyogenes MGAS6180	NC_007296.1	13887	319701	Bacteria	Firmicutes	1897573	243.145	92.5785	54.0821	26.0094	20	16		140	75	45	30	30
Streptococcus pyogenes MGAS8232	NC_003485.1	286	186103	Bacteria	Firmicutes	1895017	400.588	178.296	94.506	40.1384	28.0825	22.5478		215	125	70	40	30
Streptococcus pyogenes MGAS9429	NC_008021.1	16363	370551	Bacteria	Firmicutes	1836467	231.465	115.906	70.0085	36.0111	23	15.6703		175	90	45	30	30
Streptococcus pyogenes NZ131	NC_011375.1	20707	471876	Bacteria	Firmicutes	1815785	183.576	89.0206	70.4493	43.1814	28.0005	18		210	65	40	30	30
Streptococcus pyogenes SSI-1	NC_004606.1	301	193567	Bacteria	Firmicutes	1894275	337.341	143.228	80.5089	44.1493	24	16		230	115	60	35	30
Streptococcus pyogenes str. Manfredo	NC_009332.1	270	160491	Bacteria	Firmicutes	1841271	213.341	106.482	72.0074	40.0418	28	24.4066		210	90	45	30	30
Streptococcus sanguinis SK36	NC_009009.1	13942	388919	Bacteria	Firmicutes	2388435	438.934	134.447	54.2386	21.1714	12	8.00261		140	85	65	40	30
Streptococcus suis 05ZYH33	NC_009442.1	17153	391295	Bacteria	Firmicutes	2096309	416.624	170.489	84.0533	38.0037	28.0004	11.0371		205	115	70	40	30
Streptococcus suis 98HAH33	NC_009443.1	17155	391296	Bacteria	Firmicutes	2095698	442.5	187.093	90.1377	41.0273	31.3684	11.0042		215	120	75	45	30
Streptococcus thermophilus CNRZ1066	NC_006449.1	13163	299768	Bacteria	Firmicutes	1796226	352.717	172.82	109.212	61.214	37.0055	21		350	150	70	35	30
Streptococcus thermophilus LMD-9	NC_008532.1	13773	322159	Bacteria	Firmicutes	1856368	535.983	273.472	175.782	69.9156	34.0513	24.002		355	195	110	55	30
Streptococcus thermophilus LMG 18311	NC_006448.1	13162	264199	Bacteria	Firmicutes	1796846	426.647	229.147	145.66	62.3489	32.0146	23.1003		280	185	90	45	30
Streptococcus uberis 0140J	NC_012004.1	353	218495	Bacteria	Firmicutes	1852352	116.259	51.5967	31	13.2019	7	7		80	40	30	30	30
Streptomyces avermitilis MA-4680	NC_003155.4	189	227882	Bacteria	Actinobacteria	9025608	2003.75	626.29	308.125	150.263	70.2129	29.0012		665	395	205	110	70
Streptomyces coelicolor A3(2)	NC_003888.3	242	100226	Bacteria	Actinobacteria	8667507	1600.05	470.334	228.653	100.908	59.5695	39.8543		875	265	150	85	55
Streptomyces griseus subsp. griseus NBRC 13350	NC_010572.1	20085	455632	Bacteria	Actinobacteria	8545929	1275.11	341.605	153.217	64.005	26.0183	15.1108		310	180	115	70	50
Sulfolobus acidocaldarius DSM 639	NC_007181.1	13935	330779	Archaea	Crenarchaeota	2225959	227.516	62.3418	20.0182	7.00005	0.090718	5.80929e-23		95	55	40	35	30
Sulfolobus islandicus L.S.2.15	NC_012589.1	18987	429572	Archaea	Crenarchaeota	2736272	868	375.299	239.288	123.676	59.3595	25.0498		595	315	165	75	40
Sulfolobus islandicus M.14.25	NC_012588.1	18871	427317	Archaea	Crenarchaeota	2608832	666.222	306.247	166.386	73.1342	34.0468	15.0001		355	205	115	65	35
Sulfolobus islandicus M.16.27	NC_012632.1	18873	427318	Archaea	Crenarchaeota	2692402	683.085	330.279	204.708	96.8753	45.5905	27.0499		490	255	135	65	35
Sulfolobus islandicus M.16.4	NC_012726.1	18807	426118	Archaea	Crenarchaeota	2586647	546.018	222.921	123.283	39.6432	10.0026	5		215	145	90	50	35
Sulfolobus islandicus Y.G.57.14	NC_012622.1	19487	439386	Archaea	Crenarchaeota	2702058	975.428	527.9	345.368	206.872	109.322	42.0351		925	565	285	110	50
Sulfolobus islandicus Y.N.15.51	NC_012623.1	18651	419942	Archaea	Crenarchaeota	2812165	967.135	552.255	384.022	242.8	140.579	72.3448		>1000	800	345	130	50
Sulfolobus solfataricus P2	NC_002754.1	108	273057	Archaea	Crenarchaeota	2992245	1799.61	903.038	568.839	307.077	165.144	85.3792		>1000	850	435	200	95
Sulfolobus tokodaii str. 7	NC_003106.2	246	273063	Archaea	Crenarchaeota	2694756	928.838	417.035	236.764	90.1259	34.5746	8.00046		370	235	155	85	45
Sulfurihydrogenibium azorense Az-Fu1	NC_012438.1	12529	204536	Bacteria	Aquificae	1640877	369.309	162.257	116.352	75.8534	39.172	21.1495		420	185	60	40	30
Sulfurihydrogenibium sp. YO3AOP1	NC_010730.1	18889	436114	Bacteria	Aquificae	1838442	762.059	265.441	131.388	71.2813	53.5518	43.0014		710	170	100	60	40
Sulfurimonas denitrificans DSM 1251	NC_007575.1	13019	326298	Bacteria	Epsilonproteobacteria	2201561	119.27	64.5613	37.0165	28.0148	10.079	9		90	55	30	30	30
Sulfurovum sp. NBC37-1	NC_009663.1	18965	387093	Bacteria	Epsilonproteobacteria	2562277	263.801	101.332	46.5832	26	26	14.0542		125	80	45	30	30
Symbiobacterium thermophilum IAM 14863	NC_006177.1	12994	292459	Bacteria	Firmicutes	3566135	872.184	432.417	263.359	163.091	99.3964	70.7842		>1000	545	195	85	40
Synechococcus elongatus PCC 6301	NC_006576.1	13282	269084	Bacteria	Cyanobacteria	2696255	109.084	44.0366	22.02	13.034	4	2.04048		65	40	30	30	30
Synechococcus elongatus PCC 7942	NC_007604.1	10645	1140	Bacteria	Cyanobacteria	2695903	106.084	36.0366	17.0201	10.1353	6	6		60	40	30	30	30
Synechococcus sp. CC9311	NC_008319.1	12530	64471	Bacteria	Cyanobacteria	2606748	154.532	78.0009	56.2039	38	25.0794	16		155	60	35	30	30
Synechococcus sp. CC9605	NC_007516.1	13643	110662	Bacteria	Cyanobacteria	2510659	286.727	77.1843	45.109	33.6703	26.0004	10.0005		115	65	45	35	30
Synechococcus sp. CC9902	NC_007513.1	13655	316279	Bacteria	Cyanobacteria	2234828	57.0256	28.0001	19	18	7.05579	7		45	30	30	30	30
Synechococcus sp. JA-2-3B'a(2-13)	NC_007776.1	16252	321332	Bacteria	Cyanobacteria	3046682	903.097	447.26	327.213	197.135	74.6424	15.0034		765	395	265	95	45
Synechococcus sp. JA-3-3Ab	NC_007775.1	16251	321327	Bacteria	Cyanobacteria	2932766	847.948	407.397	293.322	182.696	83.0026	40.8533		890	390	235	85	40
Synechococcus sp. PCC 7002	NC_010475.1	28247	32049	Bacteria	Cyanobacteria	3008047	115.317	38.5647	25	10.0003	7	5		70	40	30	30	30
Synechococcus sp. RCC307	NC_009482.1	13654	316278	Bacteria	Cyanobacteria	2224914	113.093	53.0743	22.0576	8.00001	3	3		85	40	30	30	30
Synechococcus sp. WH 7803	NC_009481.1	13642	32051	Bacteria	Cyanobacteria	2366980	124.133	50.0148	34.0003	21.0909	12	7.13534		85	45	30	30	30
Synechococcus sp. WH 8102	NC_005070.1	230	84588	Bacteria	Cyanobacteria	2434428	332.836	103.121	64.3656	34.4776	17.1354	11.1108		170	80	55	35	30
Synechocystis sp. PCC 6803	NC_000911.1	60	1148	Bacteria	Cyanobacteria	3573470	498.037	226.826	120.643	67.3273	43.0317	11.2878		465	170	90	50	30
Syntrophobacter fumaroxidans MPOB	NC_008554.1	13013	335543	Bacteria	Deltaproteobacteria	4990251	785.433	260.463	146.327	72.3445	39.0001	27		365	205	100	60	40
Syntrophomonas wolfei subsp. wolfei str. Goettingen	NC_008346.1	13014	335541	Bacteria	Other Bacteria	2936195	1238.77	357.039	182.687	92.8876	69.2299	45		770	245	125	75	45
Syntrophus aciditrophicus SB	NC_007759.1	16258	56780	Bacteria	Deltaproteobacteria	3179300	522.665	154.558	93.0382	71.0082	47	31.0018		450	120	60	45	30
Thauera sp. MZ1T	NC_011662.2	20091	85643	Bacteria	Betaproteobacteria	4496212	1222.72	308.995	157.298	82.1409	50	39		540	220	105	70	45
Thermoanaerobacter pseudethanolicus ATCC 33223	NC_010321.1	13901	340099	Bacteria	Firmicutes	2362816	821.655	292.411	169.677	113.228	78.0129	66.0029		>1000	325	110	60	40
Thermoanaerobacter sp. X514	NC_010320.1	16394	399726	Bacteria	Firmicutes	2457259	857.764	298.586	163.359	87.4269	55.0018	39.0046		615	235	110	55	40
Thermoanaerobacter tengcongensis MB4	NC_003869.1	249	273068	Bacteria	Firmicutes	2689445	1208.28	476.895	299.892	174.18	99.084	70.0027		>1000	580	215	95	45
Thermobifida fusca YX	NC_007333.1	94	269800	Bacteria	Actinobacteria	3642249	374.443	115.107	58.394	29	15.0101	9.00002		145	85	45	40	30
Thermococcus kodakarensis KOD1	NC_006624.1	13213	69014	Archaea	Euryarchaeota	2088737	325.409	80.2876	26.055	10	8	6		100	70	50	35	30
Thermococcus onnurineus NA1	NC_011529.1	20773	523850	Archaea	Euryarchaeota	1847607	154.174	26.0055	12	0.0366586	5.36321e-23	2.29831e-33		55	40	35	30	30
Thermodesulfovibrio yellowstonii DSM 11347	NC_011296.1	30733	289376	Bacteria	Other Bacteria	2003803	322.259	60.0181	25.8082	9.06081	4	4		90	55	40	35	30
Thermofilum pendens Hrk 5	NC_008698.1	16331	368408	Archaea	Crenarchaeota	1781889	432.116	142.411	49.0453	7.40389	2	3.046e-08		130	90	65	40	30
Thermomicrobium roseum DSM 5159	NC_011959.1	32569	309801	Bacteria	Chloroflexi	2003006	172.56	39.1429	13.4518	8	2	4.54409e-08		60	45	35	30	30
Thermoplasma acidophilum DSM 1728	NC_002578.1	110	273075	Archaea	Euryarchaeota	1564906	79.3279	10.0695	8	4	2	2.07908e-15		40	40	30	30	30
Thermoplasma volcanium GSS1	NC_002689.2	206	273116	Archaea	Euryarchaeota	1584804	244.855	120.065	69.2435	36	4.01833	1		175	90	45	30	30
Thermoproteus neutrophilus V24Sta	NC_010525.1	15645	444157	Archaea	Crenarchaeota	1769823	240.554	62.2451	30.5311	13	4.63746	2.75613e-08		90	55	40	35	30
Thermosipho africanus TCF52B	NC_011653.1	27767	484019	Bacteria	Thermotogae	2016657	600.152	162.353	116.263	83.6716	57	40.0184		710	185	65	40	30
Thermosipho melanesiensis BI429	NC_009616.1	17249	391009	Bacteria	Thermotogae	1915238	140.118	59	42.8987	24.0608	12.0081	11		110	40	35	30	30
Thermosynechococcus elongatus BP-1	NC_004113.1	308	197221	Bacteria	Cyanobacteria	2593857	431.608	276.371	189.665	124.349	80.0408	47.0005		925	350	125	45	30
Thermotoga lettingae TMO	NC_009828.1	15644	416591	Bacteria	Thermotogae	2135342	146.7	27.0185	13.0924	4	1	8.59951e-20		50	40	30	30	30
Thermotoga maritima MSB8	NC_000853.1	111	243274	Bacteria	Thermotogae	1860725	289.416	110.276	73.3112	26.0719	5.00002	0.0411719		180	90	40	30	30
Thermotoga neapolitana DSM 4359	NC_011978.1	21023	309803	Bacteria	Thermotogae	1884562	173.848	50.0382	29.012	15	4	4		80	55	35	30	30
Thermotoga petrophila RKU-1	NC_009486.1	17089	390874	Bacteria	Thermotogae	1823511	224.868	72.302	51.0082	17.1364	10.0002	2		135	60	40	30	30
Thermotoga sp. RQ2	NC_010483.1	19543	126740	Bacteria	Thermotogae	1877693	256.869	87.0928	56.5476	25.4666	11.748	4.00001		145	70	40	30	30
Thermotogales bacterium TBF 19.5.1	NC_012785.1	29419	521045	Bacteria	Thermotogae	2302126	944.599	406.815	229.296	118.02	70.7478	44.6713		915	325	155	80	40
Thermus thermophilus HB27	NC_005835.1	10617	262724	Bacteria	Deinococcus-Thermus	1894877	227.46	90.0448	62.0369	24.722	13.2462	6		145	70	40	30	30
Thermus thermophilus HB8	NC_006461.1	13202	300852	Bacteria	Deinococcus-Thermus	1849742	167.391	49.0391	32.0054	25.1353	16	13		80	45	35	30	30
Thioalkalivibrio sp. HL-EbGR7	NC_011901.1	29177	396588	Bacteria	Gammaproteobacteria	3464554	915.132	211.982	107.728	40.1048	19	14		220	135	80	55	40
Thiobacillus denitrificans ATCC 25259	NC_007404.1	13025	292415	Bacteria	Betaproteobacteria	2909809	163.661	57.2268	26.0412	12.3407	7	2.00002		85	50	35	30	30
Thiomicrospira crunogena XCL-2	NC_007520.2	13018	317025	Bacteria	Gammaproteobacteria	2427734	179.682	59.0011	27.0015	15.0003	12	12		85	55	35	30	30
Tolumonas auensis DSM 9187	NC_012691.1	33873	595494	Bacteria	Gammaproteobacteria	3471292	555.267	221.818	102.461	54.4503	27.0124	15.0001		320	135	85	50	30
Treponema denticola ATCC 35405	NC_002967.9	4	243275	Bacteria	Spirochaetes	2843201	863.561	283.279	121.642	45.6819	33.015	17.0152		240	150	100	65	40
Treponema pallidum subsp. pallidum SS14	NC_010741.1	20067	455434	Bacteria	Spirochaetes	1139457	68.0753	35.055	25.0907	20.0005	15.8187	10.6399		55	30	30	30	30
Treponema pallidum subsp. pallidum str. Nichols	NC_000919.1	5	243276	Bacteria	Spirochaetes	1138011	65.0752	29.0367	24	16	14	9.6399		45	30	30	30	30
Trichodesmium erythraeum IMS101	NC_008312.1	318	203124	Bacteria	Cyanobacteria	7750108	6026.16	2411.51	1412.83	713.158	361.352	180.788		>1000	>1000	960	480	235
Tropheryma whipplei str. Twist	NC_004572.3	95	203267	Bacteria	Actinobacteria	927303	405.859	193.271	120.234	50.4984	24.4525	16.0013		275	150	80	40	30
Tropheryma whipplei TW08/27	NC_004551.1	354	218496	Bacteria	Actinobacteria	925938	410.983	178.68	113.17	54.2205	21.0526	13.2472		265	145	70	40	30
Uncultured methanogenic archaeon RC-I	NC_009464.1	19641	351160	Archaea	Euryarchaeota	3179916	1201.66	453.155	196.692	94.0135	49.033	27		520	240	130	85	55
Uncultured Termite group 1 bacterium phylotype Rs-D17	NS_000191.1	20871	471821	Bacteria	Other Bacteria	1125857	184.187	32.0026	17	14.0356	13	10		45	45	35	30	30
Ureaplasma parvum serovar 3 str. ATCC 27815	NC_010503.1	19087	505682	Bacteria	Firmicutes	751679	126.08	49.7035	21.0186	13.001	9.0074	6		80	45	30	30	30
Ureaplasma parvum serovar 3 str. ATCC 700970	NC_002162.1	101	273119	Bacteria	Firmicutes	751719	124.08	47.7035	21.0186	13.001	9.0074	6		75	45	30	30	30
Ureaplasma urealyticum serovar 10 str. ATCC 33699	NC_011374.1	20247	565575	Bacteria	Other Bacteria	874478	172.28	64.9058	44.0035	30.0055	18.0002	8		115	60	35	30	30
Verminephrobacter eiseniae EF01-2	NC_008786.1	17187	391735	Bacteria	Betaproteobacteria	5566749	2757.5	1290.64	893.941	287.564	109.129	55.011		>1000	545	345	200	155
Wigglesworthia glossinidia endosymbiont of Glossina brevipalpis	NC_004344.2	274	36870	Bacteria	Gammaproteobacteria	697724	16.2531	4	4	2	2	2		30	30	30	30	30
Wolbachia endosymbiont of Culex quinquefasciatus Pel	NC_010981.1	30313	570417	Bacteria	Alphaproteobacteria	1482455	507.391	223.629	162.697	129.001	118	86.1656		>1000	995	95	45	30
Wolbachia endosymbiont of Drosophila melanogaster	NC_002978.6	272	163164	Bacteria	Alphaproteobacteria	1267782	722.912	338.052	196.196	116.177	69.1309	34.0416		705	330	130	70	35
Wolbachia endosymbiont strain TRS of Brugia malayi	NC_006833.1	12475	292805	Bacteria	Alphaproteobacteria	1080084	116.417	59.0027	51.0001	46.0001	36.2078	16		215	45	30	30	30
Wolbachia sp. wRi	NC_012416.1	33273	66084	Bacteria	Alphaproteobacteria	1445873	798.394	421.373	279.759	176.436	118.984	64.7256		>1000	620	215	90	40
Wolinella succinogenes DSM 1740	NC_005090.1	445	273121	Bacteria	Epsilonproteobacteria	2110355	122.015	50.0183	45	39	29.1037	24.0002		100	45	30	30	30
Xanthobacter autotrophicus Py2	NC_009720.1	15756	78245	Bacteria	Alphaproteobacteria	5308934	989.933	173.302	77.0954	47.011	43	36		240	110	75	55	40
Xanthomonas axonopodis pv. citri str. 306	NC_003919.1	297	190486	Bacteria	Gammaproteobacteria	5175554	642.003	206.179	118.114	62.8998	39.4038	36.0015		395	150	80	50	35
Xanthomonas campestris pv. campestris str. 8004	NC_007086.1	15	314565	Bacteria	Gammaproteobacteria	5148708	1040.11	356.13	189.987	106.752	79.0012	44.0248		870	300	125	75	45
Xanthomonas campestris pv. campestris str. ATCC 33913	NC_003902.1	296	190485	Bacteria	Gammaproteobacteria	5076188	1005.81	348.831	161.72	89.8184	68.5489	50.1631		>1000	225	115	75	45
Xanthomonas campestris pv. campestris str. B100	NC_010688.1	29801	509169	Bacteria	Gammaproteobacteria	5079002	1036.18	368.965	191.569	103.776	70.4074	41.2839		785	285	125	75	45
Xanthomonas campestris pv. vesicatoria str. 85-10	NC_007508.1	13649	316273	Bacteria	Gammaproteobacteria	5178466	754.253	230.906	139.252	94.0338	62.0638	52		>1000	240	85	55	40
Xanthomonas oryzae pv. oryzae KACC10331	NC_006834.1	12931	291331	Bacteria	Gammaproteobacteria	4941439	2300.11	1539.28	1179.75	816.71	521.084	230.091		>1000	>1000	>1000	715	280
Xanthomonas oryzae pv. oryzae MAFF 311018	NC_007705.1	16297	342109	Bacteria	Gammaproteobacteria	4940217	2168.9	1432.89	1093.11	757.749	507.075	253.896		>1000	>1000	>1000	715	250
Xanthomonas oryzae pv. oryzae PXO99A	NC_010717.1	28127	360094	Bacteria	Gammaproteobacteria	5240075	2247.1	1478.59	1142.45	768.64	499.37	246.928		>1000	>1000	>1000	720	255
Xylella fastidiosa 9a5c	NC_002488.3	271	160492	Bacteria	Gammaproteobacteria	2679306	1184.94	452.142	232.575	98.2997	50.6545	28.0001		520	260	145	85	55
Xylella fastidiosa M12	NC_010513.1	17823	405440	Bacteria	Gammaproteobacteria	2475130	419.738	187.153	110.715	62.1655	50	36		550	145	75	40	30
Xylella fastidiosa M23	NC_010577.1	18457	405441	Bacteria	Gammaproteobacteria	2535690	949.809	515.764	284.435	119.173	62.8331	51.0408		>1000	305	185	100	50
Xylella fastidiosa Temecula1	NC_004556.1	285	183190	Bacteria	Gammaproteobacteria	2519802	866.509	456.392	256.206	122.171	56.2834	38.4701		755	305	175	90	45
Yersinia enterocolitica subsp. enterocolitica 8081	NC_008800.1	190	393305	Bacteria	Gammaproteobacteria	4615899	927.026	412.345	222.752	98.8687	66.2261	47.0008		930	265	145	80	45
Yersinia pestis Angola	NC_010159.1	16067	349746	Bacteria	Gammaproteobacteria	4504254	851.59	453.146	314.014	215.012	192.001	100.002		>1000	>1000	505	95	40
Yersinia pestis Antiqua	NC_008150.1	16645	360102	Bacteria	Gammaproteobacteria	4702289	1117.49	596.749	396.389	231.104	192.679	110.204		>1000	>1000	510	135	55
Yersinia pestis biovar Microtus str. 91001	NC_005810.1	10638	229193	Bacteria	Gammaproteobacteria	4595065	1035.35	506.743	326.027	173.165	132.751	70.0001		>1000	730	220	100	50
Yersinia pestis CO92	NC_003143.1	34	214092	Bacteria	Gammaproteobacteria	4653728	1062.55	559.989	369.377	205.246	165.232	85.0061		>1000	745	280	120	50
Yersinia pestis KIM	NC_004088.1	288	187410	Bacteria	Gammaproteobacteria	4600755	955.103	469.965	296.348	163.755	131.672	71		>1000	730	210	90	45
Yersinia pestis Nepal516	NC_008149.1	16646	377628	Bacteria	Gammaproteobacteria	4534590	1000.1	503.361	323.439	184.097	143.003	73.0005		>1000	735	240	100	50
Yersinia pestis Pestoides F	NC_009381.1	16700	386656	Bacteria	Gammaproteobacteria	4517345	921.171	459.43	302.652	154.535	122.012	59.6737		>1000	725	200	90	45
Yersinia pseudotuberculosis IP 31758	NC_009708.1	16070	349747	Bacteria	Gammaproteobacteria	4723306	1314.92	598.855	356.525	138.284	74.7471	26.0005		725	370	195	115	60
Yersinia pseudotuberculosis IP 32953	NC_006155.1	12950	273123	Bacteria	Gammaproteobacteria	4744671	1148.86	542.617	311.543	119.06	57.0851	35.9054		635	300	180	105	55
Yersinia pseudotuberculosis PB1/+	NC_010634.1	28745	502801	Bacteria	Gammaproteobacteria	4695619	1061.38	509.295	298.726	105.635	45.2256	23.6705		475	270	175	100	50
Yersinia pseudotuberculosis YPIII	NC_010465.1	28743	502800	Bacteria	Gammaproteobacteria	4689441	1090.14	513.678	274.641	107.146	48.0011	21.8987		510	275	175	100	50
Zymomonas mobilis subsp. mobilis ZM4	NC_006526.1	12354	264203	Bacteria	Alphaproteobacteria	2056416	165.708	73.0287	35.5345	15.0001	7.00008	5		105	60	35	30	30
